# Supplementary material for: Transcriptome Sequencing-Based Mining of Genes Associated With Pubertal Initiation in Dolang Sheep
Source: Front Genet. 2022 Mar 3;13:818810. doi: 10.3389/fgene.2022.818810 (PMC8928774; doi:10.3389/fgene.2022.818810)
Supplement: Supplementary file 1 [file DataSheet1.CSV]

	cluster	1	2	3	4	5	6
CD2	4	0.100235179181576	0.0687602471665783	0.0490685379844029	0.681929013679697	0.0505779342122281	0.0494290877755173
FAT2	1	0.337975130504058	0.108062331260048	0.120146264604762	0.165808803041374	0.140125445907898	0.12788202468186
ATOX1	6	0.00929300790640734	0.00913940811083251	0.0394619195772898	0.00843234729290345	0.0371525825699235	0.896520734542643
GALNT10	2	0.102695063437972	0.438760612713565	0.119287202064855	0.121496061775774	0.106052058203147	0.111709001804687
GABRA6	1	0.40034701563676	0.0994254622087955	0.105624440157151	0.162016000066162	0.121014586486387	0.111572495444745
RPS23	6	0.0344700512300724	0.0335048341827355	0.133608973269136	0.0311463818708996	0.149562819402614	0.617706940044543
TMEM155	2	0.116185094691583	0.338035963097446	0.147912865712707	0.133028364449695	0.128170540748498	0.136667171300072
HERC6	4	0.118613981633752	0.0710256275149927	0.0529742507281967	0.648745340356354	0.0550669175390865	0.0535738822276175
PDZK1	3	0.0202968085429225	0.0218263989338495	0.793177327486605	0.0189888035112731	0.0540304816556979	0.0916801798696526
SEL1L3	1	0.742833785859514	0.0431117420432552	0.0412131094821547	0.0844232944926284	0.0455590023680542	0.0428590657543929
SHISA3	1	0.314293267212821	0.107082311507673	0.0909176746875847	0.297268370293423	0.097268147829565	0.093170228468933
DCUN1D4	5	0.0349038422763477	0.0313232334156593	0.0865447192777105	0.0306121008786962	0.675487388502859	0.141128715648727
LOC101114018	2	0.0716930943916656	0.630553332849036	0.0720621823869914	0.0905512106833019	0.0664041250416235	0.068736054647382
LOC101120496	3	0.11333932555671	0.17226411154648	0.233193313972392	0.1167345797924	0.169297101765191	0.195171567366826
JCHAIN	1	0.365619815101051	0.102237792322742	0.089368278986692	0.254563017085813	0.096320960299391	0.0918901362043098
CXCL9	4	0.161834859805355	0.143250887771331	0.0925992719167271	0.415913285093474	0.0938565762574138	0.0925451191556985
CXCL10	4	0.0742554639717654	0.0487658418406549	0.0353185704259837	0.769530652540311	0.0365055447423739	0.0356239264789104
BMP3	2	0.118589280281624	0.407721397153433	0.108723971771105	0.157991707751401	0.102216454233525	0.104757188808912
PLAC8	4	0.129183741189013	0.0945276941906441	0.0659220871870359	0.576421282185841	0.0676678794700353	0.0662773157774305
LOC101110941	6	0.0452406691978103	0.045717559097647	0.249657045314232	0.0414451524569177	0.154781078771975	0.463158495161418
DMP1	2	0.131640586266535	0.351574582625667	0.115023404295634	0.181206177863987	0.109192227490406	0.111363021457771
LOC101112981	3	0.0493028505402896	0.0508302873844608	0.357017384962871	0.0454792854674537	0.153639051522996	0.343731140121929
MSX1	5	0.0808282839335296	0.0675297436062482	0.15277434450239	0.0688973303287928	0.420847480049713	0.209122817579327
ZNF518B	5	0.0332150738201137	0.0297734973985352	0.0819441288376267	0.0291180463575121	0.69290894575831	0.133040307827902
LOC101108390	4	0.283591863698465	0.108420135927643	0.0901970243195346	0.329548141444985	0.0960196213944789	0.0922232132148937
TRMT44	5	0.0536770521553317	0.0496611996114588	0.153836029951628	0.047627510964045	0.401519980880461	0.293678226437075
LOC101104153	6	0.0474800233521549	0.0454288975851271	0.165107020508728	0.0426572707017377	0.234595387248909	0.464731400603343
DGKQ	6	0.0225997249631348	0.0223411453579937	0.100244941082627	0.0205443416176038	0.0874339047788666	0.746835942199774
ATP5I	6	0.044640788845627	0.0450529975898314	0.24275819414816	0.0408771813948518	0.153736819946999	0.472934018074531
RPLP1	6	0.0368954317781207	0.0357889589527352	0.140890972564283	0.0333132988214092	0.162578317682572	0.59053302020088
CBLN3	1	0.456544127782771	0.0907133006989134	0.0937698966239901	0.153980443580718	0.106367620523526	0.0986246107900818
EMC9	3	0.0493011436962724	0.0508363687547253	0.357904242862892	0.0454801060568083	0.153531697431912	0.34294644119739
CMTM5	6	0.053637244862538	0.0503284217329039	0.165839239913956	0.0478437009039192	0.326496179209051	0.355855213377631
MRPL52	6	0.042119305806486	0.040630633635525	0.154676951538958	0.0379538899680523	0.193900401201067	0.530718817849911
MEIS2	2	0.120747259504999	0.280575394343724	0.168673022010171	0.134447469500382	0.142056433755678	0.153500420885046
INAFM2	3	0.0296979750414774	0.0322779646161014	0.709243867251443	0.0278809198056947	0.0764448450023335	0.12445442828295
RPL36AL	6	0.0402727078586301	0.0389334300605911	0.150137889427305	0.0363183733552416	0.182189553601877	0.552148045696356
CA12	5	0.0541141621047204	0.0503852705147528	0.160366535655848	0.0481302187236139	0.365902658643719	0.321101154357347
KCNJ13	5	0.0308972141524959	0.0276551638878149	0.075740047332805	0.0270706951667702	0.716344166085367	0.122292713374747
DUOXA2	6	0.0491645243657586	0.0504750134226232	0.333425941325806	0.0452865045126445	0.156054416064103	0.365593600309065
NAA30	6	0.0469349022775338	0.0449524729693746	0.164278230790446	0.0421829996460304	0.229795919843377	0.471855474473237
CIPC	5	0.15639172102293	0.105166710463483	0.169638331864295	0.120949621490322	0.250208125721254	0.197645489437717
B2M	4	0.220721621329486	0.104688973116695	0.0831750870136755	0.419169496911203	0.087612383647574	0.0846324379813664
KIAA0408	1	0.805496660288857	0.032641364000157	0.0315725918233848	0.0623736737556603	0.0350292431159268	0.0328864670160139
RSPH4A	3	0.0929463515967103	0.117158357640085	0.306455279152573	0.0912623310185438	0.173185246541622	0.218992434050465
FAM229B	5	0.049029798316247	0.0427656625045058	0.108114619674692	0.0425249480389453	0.596320993500487	0.161243977965123
PPIL6	6	0.0492984320867681	0.0507606101277357	0.349708959149751	0.0454552955266292	0.154480541744892	0.350296161364224
GABRR2	2	0.0708398927615041	0.63482030507357	0.0712729856939985	0.0894286746978611	0.0656624390135561	0.0679757027595102
LOC106990113	5	0.0509637830387821	0.0466505179873194	0.138464339535651	0.0450379178787372	0.471456837587588	0.247426603971923
RPS12	6	0.0185239512192121	0.018282337049536	0.0810270231606274	0.0168295552342117	0.0723951659099323	0.792941967426481
S100A5	5	0.0518890031312398	0.0451407975261715	0.113265842510126	0.0449579467742782	0.576929103052483	0.167817307005702
SF3B5	6	0.0373970607048866	0.0373469496422595	0.182149600718049	0.0341181989402172	0.136263465726809	0.572724724267779
S100A16	5	0.0540132308620923	0.0501462627941565	0.157630252881305	0.0479884718161562	0.381635800514586	0.308585981131705
S100A1	6	0.0522947238962004	0.0494121246493928	0.168315145667204	0.0467669313685453	0.293140993136095	0.390070081282562
IPCEF1	4	0.167373898394978	0.18262583276659	0.107054421650901	0.329690225933404	0.106982177773579	0.106273443480548
LOC101106178	3	0.0467377313685604	0.0489132422093147	0.45433686338316	0.0433327217411751	0.136999900377064	0.269679540920726
DYNLT1	6	0.0483230404315863	0.0493095826335129	0.300690845055282	0.0444182229710221	0.157702789905713	0.399555519002884
CCR6	2	0.104574404267445	0.426425507573418	0.122470307752471	0.123328017738065	0.108642842462198	0.114558920206402
LRRC24	5	0.0510748058702101	0.0444667189273409	0.111818921413783	0.0442660327905567	0.582383644104685	0.165989876893425
MFSD3	6	0.0537117795202489	0.05036833622833	0.165514826352344	0.0478995683626019	0.329425446064195	0.35308004347228
MAPK15	3	0.062967354580741	0.0712849883708505	0.449927119590029	0.0598876821559039	0.144927322667301	0.211005532635175
EEF1D	6	0.0254843420723648	0.0249108954511578	0.103078882636792	0.0230738325535176	0.106164357244969	0.717287690041199
RHPN1	5	0.0396606876151348	0.0348449394961125	0.0899822667050807	0.0344973403410178	0.664186854133055	0.136827911709599
GPIHBP1	6	0.043053376561815	0.043321547740721	0.226572757841103	0.0393826310104819	0.150576745481261	0.497092941364618
JRK	2	0.152428593501896	0.266754037516235	0.118583914775938	0.231210325738524	0.115000082295636	0.116023046171771
WISP1	2	0.144115815733359	0.300420627991183	0.118354584583514	0.208172136969719	0.113681737925261	0.115255096796964
NDUFB9	6	0.024165043239831	0.0236361987971072	0.0982234233420403	0.021884273480276	0.100227078325472	0.731863982815274
LOC101109545	3	0.0913882045127849	0.114210163372799	0.312362610788381	0.0895154143426411	0.172637069780608	0.219886537202786
RPS20	6	0.0435626802404176	0.0419438163587145	0.15792699278965	0.0392276517764631	0.203703961635754	0.513634897199001
PENK	3	0.115303619773466	0.181325288785207	0.225290515504948	0.119679012313161	0.167318662080172	0.191082901543047
CA8	1	0.749022746156763	0.0420773985689031	0.0402498772854877	0.0822861284420382	0.0445028712993701	0.041860978247438
CRH	2	0.0462543623397321	0.757412689060456	0.048680803600638	0.0570962094824357	0.0443765038329684	0.0461794316837701
LOC101102990	2	0.0563345290245363	0.703492902344034	0.0598235129229277	0.0692463951642458	0.0544158838772034	0.0566867766670525
DPM3	6	0.0479915557626247	0.0488972209280103	0.292723749318042	0.044090485654556	0.157738337733635	0.408558650603133
RPL30	5	0.110561598825813	0.0862116963639139	0.169897944702581	0.0915337113704337	0.327040542790416	0.214754505946843
TSPYL5	3	0.0468451485573433	0.0490104491842619	0.452013326797534	0.0434277750175067	0.137480010551191	0.271223289892163
LOC101113341	3	0.102185415417622	0.137136120548034	0.273164626275877	0.102060425186998	0.174226409634759	0.21122700293671
MRPL13	5	0.0219494301462852	0.0195257639036914	0.0524083068952252	0.019185153517208	0.804129339011163	0.0828020065264276
LOC100037664	6	0.0532254103358554	0.0500757403338091	0.167083575209028	0.047523529016501	0.313523741887199	0.368568003217607
RGCC	3	0.0334311766670335	0.0364257855444073	0.675482514678894	0.0314110007634037	0.0854082031515546	0.137841319194707
FAM216B	3	0.0593887841891512	0.0667582822685214	0.472576669920977	0.0563585924780004	0.139148236177436	0.205769434965914
LAMTOR2	3	0.0403265439628869	0.0427040228828096	0.559488248735486	0.0375364735049904	0.113132599131801	0.206812111782026
LCP1	4	0.181729970451673	0.096112427650333	0.0742783693217824	0.494731229518306	0.0777756599312697	0.0753723431266358
LOC101102276	6	0.053760644611782	0.0503929481684218	0.165275584327814	0.0479356391641026	0.33150367956371	0.35113150416417
PAQR6	3	0.0192702609756735	0.0208179450720256	0.807131743349205	0.0180555672674432	0.0505464673570488	0.084178015978604
KL	6	0.0499434706430138	0.0475320083316466	0.167913540326238	0.0447830128962399	0.259589675122876	0.430238292679985
MEDAG	1	0.368702666320937	0.104001577935448	0.112782102301786	0.164744673296884	0.130233585926385	0.119535394218561
RPL21	6	0.035589499169732	0.0345614517809846	0.137030582377491	0.0321473377974081	0.155477301102386	0.605193827771999
NES	5	0.0536938997775572	0.0496832007229571	0.15398688501952	0.0476447752944841	0.400760898837922	0.29423034034756
POU4F1	2	0.0416616640775889	0.781862582284953	0.0436624320604265	0.051530718554039	0.0398422408318615	0.0414403621911315
NTRK1	3	0.0475270198891652	0.049615668871535	0.436169760704823	0.0440275654223252	0.140673682267679	0.281986302844472
TNFSF13B	4	0.145080667772439	0.0830891654165102	0.0627989135233567	0.57998953605874	0.0654535476011002	0.0635881696278544
CARS2	6	0.0509837766366062	0.048385953316416	0.16847814913956	0.0456686351753448	0.272630814940301	0.413852670791772
CA4	3	0.0476394865878707	0.0497130988790217	0.433330160401913	0.0441257658563362	0.14123021869167	0.283961269583188
LOC101113344	5	0.0558366413313887	0.0483815223635206	0.120045262239843	0.0483015437498242	0.551271360505722	0.176163669809702
GAS2L2	3	0.0927182339741025	0.116720625844562	0.307313344904206	0.0910054384252289	0.17311148390782	0.219130872944081
FNDC8	6	0.0513324642705158	0.0486654976472628	0.168549514095541	0.0459631082934698	0.277530167275004	0.407959248418207
LOC105613550	1	0.211926231550324	0.114650839519734	0.155211108700988	0.146234674555197	0.199941491113616	0.172035654560142
SERPINF1	4	0.159878108808119	0.13810904932662	0.0902097266090875	0.429991034546919	0.0915849971600827	0.0902270835491712
SPAG7	6	0.012013030432275	0.0118316564830983	0.0516305808421881	0.0109061040963739	0.0475763904925261	0.866042237653538
VMO1	6	0.0494701799726376	0.0471355599805414	0.167514507092276	0.0443772861036651	0.254256349841747	0.437246117009133
LOC105607811	2	0.0823643011783224	0.560468289319701	0.0904786340355543	0.0997088969010211	0.0816129957064985	0.0853668828589027
TMEM256	3	0.0408858175367664	0.0448205931481417	0.610956206716369	0.0384909466346099	0.102582109499858	0.162264326464256
DNAH2	3	0.0666431841789446	0.0760712520638199	0.42807127657706	0.0635466570423524	0.150357736132918	0.215309894004905
TMEM107	1	0.301533144773129	0.112111662172835	0.129493840899506	0.164589994170558	0.153494744069143	0.138776613914828
STX8	6	0.0246488617115976	0.0243900352161195	0.110246309782462	0.022414679247514	0.0948036864388661	0.723496427603441
CFAP52	3	0.0781207984412735	0.0921833394014959	0.368362750501003	0.0752492975571895	0.163837001183575	0.222246812915463
LOC101114033	5	0.12924728713096	0.0953547832883531	0.172315001220208	0.104405854644233	0.289253979026773	0.209423094689473
DNAH9	3	0.0943896374578961	0.119979457514883	0.301076766039808	0.092897148832053	0.173599936447563	0.218057053707797
RNF112	1	0.807806171083425	0.0322527781609574	0.0311809101953449	0.0616947506918786	0.0345891834137286	0.0324762064546653
DRG2	6	0.0336385059697121	0.033476252757159	0.15845990970608	0.0306514447180375	0.125037455898809	0.618736430950203
DRC3	3	0.0576003171364448	0.0645391697129204	0.484410568118029	0.0546057919066046	0.136085080921382	0.20275907220462
NT5M	6	0.0492088132572361	0.050553014970628	0.336972290232631	0.0453372994140352	0.155749429670375	0.362179152455095
WFIKKN2	6	0.0537754400802991	0.050400112263474	0.16519823081595	0.0479464578536661	0.332162252573543	0.350517506413068
MRPL27	6	0.0456796057575949	0.0462083595863882	0.255069444884073	0.0418621453843221	0.155480474168417	0.455699970219205
NGFR	1	0.360811992278733	0.105086937628797	0.114631604984011	0.165179452376028	0.132674626378809	0.121615386353623
ATP5G1	6	0.0404423817021526	0.0390901002524103	0.150571445045474	0.0364689005779003	0.183232012927663	0.5501951594944
HOXB3	6	0.0482472318362834	0.0460934421227208	0.166158981405586	0.0433226681101653	0.241730285640365	0.45444739088488
LRRC46	6	0.0188958496270583	0.018651901468778	0.0827491000173497	0.0171682591214399	0.0737859142211631	0.788748975544211
TBKBP1	5	0.0576939767601681	0.0498894012694322	0.123094127047228	0.04986782109495	0.539664110378382	0.17979056344984
CFAP45	3	0.0491193195129524	0.0508339325429285	0.379406008073516	0.0453687273610906	0.150614569087137	0.324657443422375
CISD3	6	0.0128248675319055	0.0126343388011284	0.0552330737841525	0.0116441534136464	0.0507114712653798	0.856952095203787
PPP1R1B	6	0.0158167860912931	0.0155201027850855	0.0659361808275667	0.0143403170190718	0.0641903163500228	0.82419629692696
GSDMB	6	0.0231622173921728	0.0226655849148343	0.0944811187037685	0.0209795013839821	0.0957671873981695	0.742944390207073
TTC25	3	0.061687232528683	0.069651672410822	0.457872219987796	0.0586217346180796	0.142914722595849	0.20925241785877
CNP	5	0.0647763759216003	0.0555281944771164	0.133841611063907	0.0557946210808079	0.498226560034053	0.191832637422515
PLEKHH3	5	0.0435171392324184	0.0381283134993495	0.0976612541100414	0.037810795572441	0.635498229834151	0.147384267751599
RAMP2	6	0.0480493791901288	0.0459227821670202	0.165901287383705	0.0431513228191664	0.239843710048098	0.457131518391882
RPL27	6	0.0453314915445567	0.0458187748124556	0.250749403843227	0.0415313297616284	0.154930583253071	0.461638416785061
HIGD1B	3	0.0491682509469163	0.0508539186037172	0.37577717425765	0.0454046101577944	0.151146611677459	0.327649434356463
KIF18B	3	0.021762900023057	0.023382732589404	0.777458347895736	0.020354629515682	0.0580970649439722	0.0989443250321484
CD244	2	0.154230984662648	0.259306281262949	0.118350755527531	0.237142245350562	0.115042564039139	0.115927169157171
LIMD2	2	0.118965962439991	0.308343187734447	0.158038439871511	0.134401425749255	0.135211386524173	0.145039597680624
GH	1	0.303351620739355	0.111935789156365	0.129010450393697	0.164723269048264	0.152775671205145	0.138203199457175
ANAPC11	6	0.0414307598504909	0.0415822035817721	0.212202711184157	0.037864448601648	0.146883406461259	0.520036470320673
FAM195B	6	0.0364442936969015	0.0363601230208863	0.175843213066045	0.0332376097075159	0.133521383152846	0.584593377355806
OXLD1	6	0.0467848309725137	0.0474662270880535	0.270561041363368	0.0429189269538022	0.156933821881004	0.435335151741259
LOC106991405	6	0.0529305635279847	0.0498750848755875	0.167637518968833	0.047287253067538	0.306166778649203	0.376102800910853
C11H17orf89	6	0.0489174166760032	0.0500978067190298	0.320039818216258	0.0450208307793944	0.156996694087008	0.378927433522307
NPTX1	2	0.132069313145563	0.349780555571731	0.115186167204613	0.182037308171852	0.109386123527255	0.111540532378986
TSTD1	6	0.0447017955891326	0.0429704400389508	0.160283589473481	0.0402295374072547	0.211942872746953	0.499871764744228
MGAT5B	2	0.119538520357534	0.300803039967387	0.160798967810877	0.13454409161275	0.137044857775717	0.147270522475735
SRSF2	2	0.0624428433877863	0.670537196903051	0.0667165552742837	0.0765376894814759	0.0605954837815334	0.06317023117187
SPHK1	3	0.0926872610099705	0.116661357983596	0.307430024333004	0.0909705892041135	0.173101296469398	0.219149470999918
PFDN2	6	0.0485683843575685	0.0496245815770587	0.307587539133291	0.0446637937393693	0.157547352648981	0.392008348543731
UBALD2	3	0.0486936185833393	0.0505667120098171	0.400754934400478	0.0450280231197374	0.147202408251289	0.30775430363534
FOXJ1	3	0.0856885318337626	0.104156479973491	0.335032509910671	0.0832658533809914	0.169757017828813	0.222099607072271
TEN1	6	0.0322362217712367	0.0313855910864959	0.126497020451073	0.0291453491579267	0.138167843465222	0.642567974068046
MRPL38	5	0.0313047447635336	0.0276433523679112	0.0724926350098017	0.0272835058338118	0.729403424344016	0.111872337680926
WBP2	6	0.0466817661479767	0.0473473014108966	0.268974353470632	0.0428198781403789	0.15682069387388	0.437356006956237
TSEN54	5	0.0307278410032231	0.0275007194701441	0.0752910791650561	0.0269212197760957	0.718037862083409	0.121521278502072
FADS6	5	0.151250961111094	0.103606882520098	0.170521452792298	0.118022256817123	0.256562474309739	0.200035972449648
GRIN2C	1	0.267777981252083	0.114693163175123	0.138794559797365	0.160542528913234	0.168108612626891	0.150083154235305
RPL38	6	0.038023915826402	0.0379986482422668	0.186434694129361	0.0346983379879415	0.138024216876875	0.564820186937154
TMEM81	5	0.108750940711767	0.0852180378635423	0.16938968781684	0.0902269042543552	0.331381403125679	0.215033026227816
FCRLA	3	0.11206703901452	0.167106233985119	0.238047898407725	0.114910574546778	0.170335209274083	0.197533044771774
NME7	5	0.0227474289129213	0.0202561864173799	0.0545470832494165	0.0198905082379222	0.796080620334634	0.0864781728477261
ANGPTL7	1	0.412336872412454	0.0976174829313003	0.103011067106655	0.160612577115522	0.117726815644514	0.108695184789555
SPSB1	2	0.0651319762309243	0.663490315495139	0.0659266091125841	0.0819659807529146	0.0606526833889331	0.0628324350195046
RGS4	2	0.0950688648311331	0.486357057968644	0.107545196421265	0.11367006894026	0.0962815762457164	0.10107723559298
SMIM1	6	0.0362078260717608	0.0361158482555491	0.174313402922387	0.0330192610753169	0.132829151207744	0.587514510467241
TTC34	3	0.0628145526259999	0.0710891657095743	0.450866340992539	0.0597363569517015	0.144690338283244	0.210803245436941
FAM213B	3	0.0487557924990365	0.050611201862828	0.398226427054066	0.0450794519210457	0.147629826782256	0.309697299880768
FAAP20	5	0.0632151969351242	0.0543012761227921	0.131595371465436	0.0544948269035292	0.506971886942614	0.189421441630505
GABRD	1	0.232452285489321	0.11548541926432	0.149105737041036	0.152705884370068	0.186794679142401	0.163455994692854
MMP23B	5	0.0540252984040757	0.0504832290361257	0.163244892721273	0.0481156258295747	0.347186862204378	0.336944091804573
AURKAIP1	6	0.0489599581727481	0.0467036375220749	0.16700171421364	0.0439382984715464	0.24883290088413	0.44456349073586
LMX1A	5	0.0393083076369773	0.0353973184352563	0.0989607292402695	0.034520765352043	0.628216489743802	0.163596389591652
FAM132A	5	0.0647286348221048	0.0554908168705509	0.13377397096395	0.0557549323878886	0.498490718444232	0.191760926511274
TNFRSF4	5	0.0824909184571731	0.0687023518808578	0.154307035703943	0.0702236385221849	0.414070894136665	0.210205161299176
C12H1orf158	3	0.0256851553207032	0.027535384268633	0.73490867106546	0.024005447286063	0.0690737249830519	0.118791617076089
BATF3	6	0.0287720100757497	0.0280749153915605	0.114806328744089	0.0260340123929517	0.121364162526281	0.680948570869368
SH3D21	5	0.0471774344744533	0.0428669899130868	0.123747765384418	0.0415746636393975	0.53175217573155	0.212880970857094
SHISA4	3	0.0527885456970436	0.0586922741016105	0.517946422211895	0.0499217723887398	0.127297312110376	0.193353673490335
GPR37L1	4	0.146003723290315	0.113961165874332	0.0775605771000167	0.505373019281394	0.0792779751127484	0.0778235393411939
IL2RA	1	0.215292907209491	0.114867334741981	0.15421325678488	0.147398547336594	0.197640938987154	0.1705870149399
CLIC6	6	0.0481858035938494	0.0460405123923944	0.166080026378951	0.0432694893552499	0.241140870270054	0.455283298009502
SMIM11A	6	0.0494606891689179	0.0471275667813514	0.167505720372011	0.0443691348565903	0.25415254627669	0.43738434254444
MRPS6	6	0.0378201275480208	0.0377865601659091	0.185028975207146	0.0345096662150927	0.137455735646122	0.567398935217709
ST8SIA6	2	0.152246630155721	0.267500431980102	0.118600966334501	0.230635110198894	0.114990173215552	0.11602668811523
SLC24A3	2	0.133378206132691	0.344321990739015	0.11566368146643	0.184608746139501	0.109962373757964	0.112065001764399
CST3	6	0.0303003692943816	0.0300796449225462	0.139510242349711	0.0275856021823077	0.11427891506236	0.658245226188694
PROKR2	1	0.207867503400531	0.114344374168033	0.156408704776664	0.144776922512727	0.202799324721907	0.173803170420138
MRPS26	6	0.0484086512697767	0.0494183508197885	0.302978838422544	0.0445035613634631	0.157663660426998	0.39702693769743
SOX18	6	0.0384998207116201	0.0384948105923603	0.189767666021505	0.0351392183267553	0.139336514828522	0.558761969519237
KCNQ2	1	0.319796740087571	0.106694652138942	0.0908994562840859	0.292090011099886	0.0973315328174916	0.0931876075720236
TIAM1	1	0.590481593685961	0.0687135011740079	0.0683979210960708	0.124282343995095	0.076590257984221	0.0715343820646441
RPS21	6	0.0195214132885777	0.0192738679801348	0.0856587957471533	0.0177380940075554	0.0761174339019114	0.781690395074667
LOC101102411	2	0.0837088608477771	0.552824488697954	0.092187928797117	0.101225679189849	0.0831018983351228	0.0869511441321807
VAPB	1	0.213269962814793	0.114741269063605	0.154813243586977	0.1467041140364	0.199015865974306	0.171455544523919
ID1	5	0.0787890229623143	0.0660723512597481	0.15078749486461	0.0672620317384716	0.429459098663975	0.207630000510881
TTLL9	3	0.0944280736725167	0.120055848383567	0.300934672250046	0.0929409154404223	0.173609746456376	0.218030743797073
SNTA1	1	0.607367241863935	0.0658928201791222	0.0653861850568222	0.119857352881207	0.0731426559259847	0.0683537440929294
LOC101111988	5	0.0472927272719956	0.0413122191360308	0.10489203754161	0.0410426111200839	0.608419307683284	0.157041097246995
ASIP	5	0.0524343458023763	0.0455912406441976	0.114225874720878	0.045420961576758	0.573306319619749	0.169021257636041
AHCY	1	0.467986912625725	0.088881151278141	0.0914660106907927	0.151940188031252	0.103590321862205	0.0961354155118838
DYNLRB1	6	0.0470995115193795	0.0478319352934423	0.275640480074558	0.0432221462229506	0.157243847394623	0.428962079495046
MAP1LC3A	6	0.049252230247195	0.0506381504347204	0.341414305956053	0.0453897448612639	0.155336916188485	0.357968652312283
ROMO1	6	0.0449174425412611	0.0453586605509143	0.245875007217459	0.0411388648233761	0.154230207232573	0.468479817634417
WISP2	1	0.457070923665482	0.0906292818513417	0.0936631075871113	0.153889165329438	0.10623845882146	0.0985090627451668
RIMS4	4	0.162253592029415	0.223227900396338	0.115333791116963	0.272027120278531	0.113504955404382	0.113652640774371
DBNDD2	5	0.0540760615584535	0.0502671548492825	0.158855940082148	0.0480667421880867	0.374771851449436	0.313962249872593
WFDC2	2	0.119255396666211	0.207463515661418	0.206033650403724	0.12644097783828	0.160932285880654	0.179874173549713
WFDC3	3	0.0436823578580502	0.0460255669747921	0.509920474634477	0.0405918908349851	0.124811287062291	0.234968422635405
ATP5J	3	0.0405016195831774	0.0428797262427153	0.557065987056448	0.0376965980884264	0.113715819585263	0.20814024944397
EXOSC6	6	0.0502301170823653	0.0477698971334827	0.168115250660967	0.0450279555475063	0.262983894820826	0.425872884754852
CMC2	3	0.0405163986678775	0.0428945481540162	0.556860855764421	0.0377101120514997	0.113765159524183	0.208252925838003
C14H16orf74	6	0.021309938787015	0.0208693070492084	0.0874605403553384	0.0193071692142395	0.0876374305198142	0.763415614074384
LOC101105179	5	0.0462445945741381	0.0419616775095597	0.120527343369802	0.0407311829973625	0.544539460056551	0.205995741492586
CA5A	3	0.0668446914871043	0.0763380689564565	0.426913624505362	0.0637483278062765	0.150640206709579	0.215515080535221
MVD	3	0.061334448130605	0.0692043746739672	0.460092452940573	0.0582735633261673	0.142349276089444	0.208745884839244
CDH15	1	0.411796500781126	0.0976996832231369	0.103127777468013	0.160679809953166	0.117872852698097	0.108823375876462
RPL13	6	0.0535489151163418	0.0502781682825061	0.166173343322008	0.0477764387839289	0.323322140276818	0.358900994218397
CBLN1	1	0.338787525654225	0.107961319762356	0.119945763316694	0.165803465141527	0.139849591394675	0.127652334730524
LOC101117955	6	0.0413010490682617	0.0398807748371608	0.152715391767004	0.0372299226386934	0.188607949829438	0.540264911859442
MT3	6	0.043743019308047	0.0440695210123689	0.233290249124507	0.0400306094317137	0.152012728184774	0.48685387293859
NLRC5	4	0.18843139285003	0.0979777735481674	0.0760632697333829	0.480589094995207	0.0797208359394078	0.0772176329338049
DRC7	3	0.0939729332994042	0.119155563002649	0.302620972107005	0.0924234327453265	0.17348946108933	0.218337637756285
CMTM4	2	0.141990830012656	0.30901264554597	0.118011485142708	0.203085387070532	0.113103104621961	0.114796547606174
CDH16	6	0.036148756661299	0.0360548669570072	0.17393332877811	0.0329647299559603	0.13265553293642	0.588242784711203
B3GNT9	2	0.0421687569688585	0.780454567382117	0.0435546657927627	0.0525290446559978	0.0398818462426873	0.0414111189575765
TPPP3	3	0.0458156080628799	0.0480633631098397	0.472916824012923	0.0425120657949605	0.133065361161536	0.257626777857861
LCAT	5	0.0540204491897044	0.0501588750570801	0.157749227827639	0.0479970077077147	0.380980794804333	0.309093645413529
CALB2	3	0.0451595609232554	0.0474454577494757	0.485002215602717	0.0419241962900874	0.130424629425203	0.250043940009261
HYDIN	3	0.0902156738332668	0.112052975210478	0.316883408734192	0.0882124130085038	0.172156394485832	0.220479134727727
FXYD3	6	0.0461384269052037	0.0442507593967973	0.162957780048191	0.0414880812508037	0.223125691158792	0.482039261240212
CD22	4	0.13102646002059	0.0769289172694186	0.0577185155831517	0.61585262440704	0.0600695853575226	0.0584038973622772
ETV2	5	0.0291404427293136	0.0257626714597114	0.0678084945283532	0.0254090020021469	0.746857879535887	0.105021509744588
LOC106991536	3	0.0410245932641538	0.043403218442718	0.549742338685482	0.0381745073616711	0.115472321091171	0.212183021154804
KIRREL2	4	0.170003898448	0.0924558379901233	0.0709110897158787	0.520594900018907	0.0741317241103455	0.0719025497167462
POLR2I	6	0.0430264206987941	0.0432924288889437	0.226318583483684	0.0393573401260886	0.150518849796185	0.497486377006305
LOC101121285	6	0.0456641667279441	0.0461910236884582	0.254873108863134	0.0418474557340063	0.155456899380661	0.455967345605796
LOC101109901	2	0.0774223194941993	0.602039810339689	0.0772862886729886	0.0981435680754154	0.0713302109534023	0.0737778024643052
RPS16	6	0.0528210634327654	0.049797865527877	0.167797142431767	0.047198541371672	0.303691315630507	0.378694071605411
CNFN	6	0.0492972311683425	0.0507558063464686	0.349311459818966	0.0454530962023813	0.15452403604583	0.350658370418012
PRR19	5	0.0218103522937874	0.0193933158304994	0.051977617598486	0.0190602498026569	0.805760745892944	0.0819977185816266
RABAC1	6	0.0209719310768194	0.0205410632324581	0.0861651452320698	0.0190018470455299	0.0861677615735926	0.76715225183953
RPS19	5	0.0539876892799879	0.0504784693885209	0.163671445363391	0.0480929325208089	0.344121207088819	0.339648256358472
LOC106991560	3	0.0439532997523935	0.0483307692424329	0.585708441597437	0.0414194709524942	0.109308529186365	0.171279489268877
LOC101108679	6	0.0247133108108202	0.0241662485850885	0.100250863600718	0.0223787305101639	0.102684404274169	0.72580644221904
LOC101106541	6	0.0465010544126699	0.0445710252338815	0.163574381823045	0.04180474414967	0.226115743640331	0.477433050740403
CEACAM16	3	0.053254841321634	0.0592516850423025	0.514589248554782	0.0503738180357975	0.128182398605635	0.194348008439849
APOE	3	0.048897623362705	0.0507075747539518	0.391911629621539	0.0451952081174257	0.148671127050109	0.31461683709427
ERCC1	6	0.0205773586221663	0.0203247269595468	0.0906096377910866	0.0187002906550141	0.0800296928422224	0.769758293129964
RTN2	3	0.0880018514046277	0.108110882651597	0.325612894173512	0.0857775214892529	0.171090528481129	0.221406321799881
GPR4	3	0.0725374907471888	0.0840939596887807	0.395877680142608	0.0694980136310271	0.157949943018321	0.220042912772075
AP2S1	6	0.0463570862772607	0.046975068741537	0.26418974837158	0.042508593023432	0.156431272396982	0.443538231189208
GLTSCR2	5	0.0536068932267841	0.0495709261875265	0.153230646994697	0.0475560983475821	0.404544392328113	0.291491042915297
SEPW1	6	0.0429349894476941	0.0431937229128627	0.225460827674572	0.0392715756040967	0.150321530926127	0.498817353434647
SULT2B1	6	0.0470640725580843	0.045065661938435	0.16448036391045	0.0422954854043167	0.230914772856237	0.470179643332477
DBP	3	0.03413802630986	0.0363830528609149	0.638458891634107	0.031843797006555	0.0936423295370888	0.165533902651474
RASIP1	3	0.0305316498559134	0.033201565904561	0.701631254680597	0.0286684967001393	0.0784643526148693	0.12750268024392
LOC105602076	3	0.092525233155798	0.116351952358343	0.308041091816619	0.0907884024943458	0.173047332809488	0.219245987365407
NOSIP	3	0.0376695666137968	0.0400135085453536	0.594752840589212	0.0350992705600934	0.104530536989108	0.187934276702437
PRRG2	6	0.041646219889048	0.0401975390334036	0.153552837715651	0.037535472270262	0.190819203258304	0.536248727833332
RRAS	5	0.0541035955390845	0.0503390100673806	0.159716270059055	0.0481077888628973	0.36978291622106	0.317950419250523
KCNC3	4	0.262988249567057	0.108328217008739	0.0888060857419782	0.355008775489411	0.0942114200502895	0.0906572521425252
NAPSA	3	0.101857831678347	0.136334568825007	0.274311781676124	0.101662099044268	0.174257755099717	0.211575963676537
MYBPC2	6	0.0489593443507074	0.0501579791703417	0.321892375068844	0.0450647375181054	0.156886957380587	0.377038606511414
KLK6	3	0.0304558837675739	0.0325507500606456	0.681533337915906	0.0284357010926829	0.0827402301186609	0.144284097044531
KLK7	3	0.111125966160068	0.163566779598796	0.24154622732585	0.113595130376925	0.171002175732323	0.199163720806039
ETFB	6	0.0200553671164895	0.0198050905739503	0.0881558840419226	0.0182245906363609	0.078099477707932	0.775659589923345
CLDND2	3	0.0289538758681893	0.0314547837817046	0.716071809263388	0.0271782939848002	0.0746342876563773	0.12170694944554
ZNF175	2	0.109189127158242	0.394550567236948	0.131040650541461	0.127596447137409	0.115472886393231	0.122150321532709
LOC101117868	4	0.150580657334517	0.120559896788983	0.0812368669871246	0.483279122510407	0.0828958027091386	0.0814476536698305
PRKCG	1	0.362946915383989	0.102546178707012	0.0895160813023786	0.256517359258963	0.0964460881357545	0.0920273772119026
ZNF628	5	0.0472395962700532	0.0429275942653145	0.12396643605487	0.0416309719309799	0.530879914569492	0.213355486909291
RPL28	6	0.0297293501199673	0.0295016737024849	0.136413950306337	0.0270621403011806	0.112376972801111	0.664915912768919
TMEM150B	5	0.104513482372634	0.0828180626777885	0.167971033287414	0.0871297127264167	0.342111574197343	0.215456134738405
TMEM86B	6	0.0448445738315379	0.0452780200390854	0.245043803491801	0.0410698985729927	0.154102142589898	0.469661561474686
DNAAF3	3	0.039001788172	0.0413678095770808	0.577392786012777	0.0363228561327233	0.108789565684175	0.197125194421243
TNNI3	5	0.0361692887730812	0.0318488486354119	0.0828031288717599	0.0314882504359988	0.690970196827853	0.126720286455895
LENG9	6	0.0210002056602375	0.0207459030430201	0.0926068704946531	0.0190857156442316	0.081587736884825	0.764973568273033
RPS9	3	0.0471535463050196	0.0492869318233114	0.445104519674117	0.0436998857796797	0.138890371303604	0.275864745114268
LENG1	6	0.0490437194061415	0.0467748430672003	0.167091372354783	0.0440104706488643	0.249702261781645	0.443377332741366
NDUFA3	6	0.0349968559672947	0.0348685959641916	0.166676794110755	0.0319022563999348	0.12921611230646	0.602339385251364
NLRP13	6	0.0525744962865801	0.0496198320279157	0.168085534140228	0.0469973025537981	0.298504558293378	0.3842182766981
LOC101107984	3	0.033243023342449	0.0354553681722832	0.649123180161673	0.031016521520853	0.0909565905098525	0.160205316292889
LOC105602022	3	0.0411170420811788	0.0450839013088236	0.609024616810094	0.03871134779225	0.103096736537347	0.162966355470307
RPS5	6	0.0311160550948421	0.0303180329765356	0.122799462925603	0.0281402825280986	0.132630592077933	0.654995574396988
CHMP2A	6	0.0283797798798311	0.0281387205333101	0.129235868250938	0.0258259499741114	0.107818335276975	0.680601346084835
LOC101121964	6	0.0442369765757348	0.0446091338387631	0.238386087863791	0.0404959311863104	0.152983384538965	0.479288485996436
GUCY1A2	2	0.119470599922035	0.209520864372842	0.204698591990502	0.126871653985567	0.160405016407843	0.17903327332121
CRYAB	6	0.0192604020022839	0.018877001784716	0.0795431809522856	0.0174551683086474	0.078785168481662	0.786079078470405
C15H11orf57	1	0.394773272566632	0.0985983274070654	0.0873818898470923	0.234728063662087	0.0945232018931749	0.0899952446239489
SDHD	3	0.111833112591841	0.166206356884059	0.238923927861408	0.114581096091654	0.170508529782619	0.197946976788419
LOC101112255	6	0.00953095770383759	0.00937844528555812	0.040651548915451	0.00864991029580447	0.0379711520474871	0.893817985751862
TTC12	5	0.132444154461526	0.096718562817506	0.17230551260972	0.10649090462463	0.283845574485566	0.208195291001052
LOC101117785	6	0.0219153214725383	0.0216581629226875	0.0969600507270585	0.0199200907608704	0.0849419024626174	0.754604471654228
TMPRSS13	3	0.096574484542882	0.124434099441669	0.293084927473953	0.0954050428252178	0.174054758409348	0.21644668730693
CD3E	4	0.166416558441523	0.0912387675121862	0.0698209737910062	0.528783591918721	0.0729581476795106	0.0707819606570524
CCDC153	3	0.0484262653955922	0.050364699118821	0.410500189089082	0.044803607146468	0.145502527561793	0.300402711688244
C1QTNF5	6	0.0492387688822167	0.0469402094186683	0.167291964066153	0.0441783764346645	0.251757847597923	0.440592833600375
MFRP	6	0.0484217116578274	0.0462435013431505	0.166377957840038	0.0434736172746926	0.243423150111005	0.452060061773287
CD47	5	0.111921650521184	0.0869455101161845	0.170243282739989	0.0925086401038762	0.323870405075734	0.214510511443032
RPS13	6	0.0297487993521682	0.0290110678261094	0.11817733820349	0.0269121956165051	0.126010089303847	0.67014050969788
CALCB	2	0.084770578635919	0.546761570919352	0.0935508570186909	0.102417816636553	0.0842863135611231	0.0882128632283626
LOC101121371	3	0.049304974016535	0.0508138867406089	0.354921046318429	0.0454755636322062	0.153888382198019	0.345596147094202
TAF10	6	0.0413112972595199	0.0414551232566599	0.211210272329384	0.0377529803894552	0.146596145866439	0.521674180898542
PRKCDBP	6	0.0321403894692324	0.0319478610339183	0.149760167911826	0.0292742376705963	0.120289464937171	0.636587878977256
LOC101105437	5	0.0227807824379814	0.0202181007908378	0.0538636200564432	0.0198937052143849	0.798796390219256	0.0844474012810967
RHOG	6	0.0465009197742693	0.0445709065609386	0.163574157578694	0.0418046266600703	0.226114619395292	0.477434770030736
LOC101121199	6	0.0464045255305818	0.0444858969299151	0.16341270550769	0.0417204940765381	0.225312451951272	0.478663926004004
DNAJB13	6	0.0399239192596117	0.0399875237142046	0.200212191347645	0.0364610349354051	0.143126429147639	0.540288901595495
UCP2	3	0.0478122498207937	0.0498610899951179	0.42880603413542	0.0442761047511532	0.142106133962818	0.287138387334697
LOC105602314	1	0.544523765777528	0.0763583925714811	0.076768753828264	0.135693106735774	0.086249940004469	0.0804060410824841
FJX1	1	0.522127791732178	0.0795119239888821	0.0734752206062746	0.168409348204043	0.0804080361746844	0.0760676792939385
COMMD9	5	0.0448956960634495	0.0406646177968531	0.116045381977206	0.0395159031288539	0.562175160810501	0.196703240223137
TSPAN18	4	0.156114783947737	0.130035531385176	0.0862340417384096	0.453502382379989	0.0877629953681409	0.0863502651805481
C15H11orf94	6	0.0301064163659439	0.02988324053366	0.138454373243238	0.0274077736268154	0.113634759875679	0.660513436354664
CHRM4	1	0.384799310666569	0.101713818823484	0.109091517032025	0.163543902305669	0.125437968722543	0.115413482449709
NR1H3	6	0.0484744406736342	0.0495027278397302	0.304818594856257	0.0445693839060637	0.15762316573068	0.395011686993635
TIMM10	6	0.0393477308213641	0.0393820470128879	0.195894974984075	0.0359257479162465	0.141618904279551	0.547830594985875
MED19	3	0.088996851814153	0.10986241485719	0.321656743679298	0.0868679287341709	0.171595109820613	0.221020951094575
C15H11orf31	6	0.0466960297081726	0.0473637367500138	0.26919186227145	0.0428335787428465	0.156836667811991	0.437078124715526
LOC101107153	6	0.044453509933337	0.044846819715357	0.240705681993325	0.0407002656592102	0.153392121132446	0.475901601566325
BNIP1	1	0.303401568287515	0.111930913447009	0.128997198916819	0.164726815087777	0.152756006952502	0.138187497308378
LOC105602668	4	0.157740134498004	0.24436191278271	0.117509063137206	0.250222022816075	0.114787928766271	0.115378937999735
LOC101117789	3	0.0486469898587784	0.0537829185216483	0.54874905990283	0.0459223640242801	0.119141484775069	0.183757182917394
HTR1A	2	0.0696444852655324	0.64080712859645	0.0701627084715726	0.0878591446105207	0.0646200046011022	0.0669065284548219
NDUFS5	6	0.019911834315185	0.019662260473354	0.0874833810022705	0.0180938046132209	0.0775674259671404	0.777281293628829
SEPP1	1	0.276481311969534	0.114166978075362	0.136338038209653	0.161885543464577	0.164087347643747	0.147040780637127
CAPSL	3	0.0700894058027687	0.0807045385468737	0.40883595382297	0.0670125923775282	0.154966381419976	0.218391128029884
PR	5	0.0218042549724687	0.0193809793530249	0.0518851939150384	0.0190522724761285	0.80612265860911	0.081754640674229
DNAH5	3	0.0786753410975123	0.0930176361713807	0.365774643337716	0.0758274619487149	0.164351520510317	0.222353396934359
MRPL36	5	0.0920494194497396	0.0751601923704489	0.161670153689707	0.0777192521757006	0.379071663158388	0.214329319156016
SLC6A3	1	0.538723806798333	0.0768435172705716	0.0712797376916047	0.161230819306227	0.078091179916069	0.0738309390171939
LOC101103595	1	0.26166242037645	0.114994194765227	0.14054338948065	0.159465891050389	0.171056173646715	0.15227793068057
ROPN1	3	0.118901120736978	0.204315847201325	0.208121072088215	0.125754729352351	0.161734517261087	0.181172713360044
LOC101121910	1	0.542751308098338	0.0766519619429217	0.0770973908369129	0.136112074924455	0.0866318454251691	0.0807554187722034
RPL35A	6	0.0442047230235041	0.044573791228995	0.238045261642746	0.0404655138746491	0.152921597280125	0.479789112949981
LOC101115905	5	0.095853751387877	0.077591146159541	0.16395985527628	0.080637278058247	0.366847340920254	0.215110628197801
MORN3	3	0.0596175473154794	0.0670441075997384	0.471087771856096	0.0565832973756757	0.139531776106666	0.206135499746344
CAMKK2	1	0.708651189008759	0.048818995049214	0.0464998967424796	0.0963504267255303	0.0513462713523328	0.0483332211216842
MYL2	6	0.042308658416279	0.0425200056923296	0.219755834722373	0.0386848276536275	0.148932259554083	0.507798413961309
NOS1	2	0.119146173853561	0.306053980913382	0.15886746362793	0.134454319479413	0.135766040744901	0.145712021380813
LOC101117965	6	0.0258561983827846	0.0252696951477852	0.104432801327383	0.0234089585680185	0.107853273242087	0.713179073331942
MMAB	6	0.0480518939377729	0.0489713904903414	0.294084596135649	0.0441498688946126	0.157743637168133	0.406998613373492
TMEM119	2	0.121200440845876	0.235880498323801	0.189347741007977	0.131224753955175	0.153547099762716	0.168799466104455
CRYBB1	6	0.04717806579453	0.0479238995860514	0.276969943715993	0.0432980460821786	0.157312138481325	0.427317906339922
CRYBA4	3	0.0417640224820295	0.0441396428385269	0.539139952843269	0.0388491064176038	0.117995734888485	0.218111540530086
LOC101108778	6	0.0154280229200048	0.0152109341058516	0.0668906608025554	0.0140116221074316	0.0606948230593225	0.827763937004834
LOC101103427	5	0.0369553672296276	0.0332144191873449	0.0922435374519641	0.0324302851468583	0.653843146082777	0.151313244901428
DEPDC5	1	0.712197636411084	0.0482273738114632	0.0459543190029219	0.0951021480836297	0.0507498697063435	0.0477686529845572
CHCHD10	6	0.00923416938792985	0.00908254194315657	0.0392476233097378	0.00837928687652336	0.036890815389226	0.897165563093426
LOC101111911	6	0.052308091966777	0.0494221679404325	0.168306210535515	0.0467779812262721	0.293386580962414	0.38979896736859
GGT5	6	0.0100658457343075	0.00990736567321772	0.0430261079715229	0.00913620449930849	0.0400341100425237	0.88783036607912
LOC106991714	3	0.0281018663270037	0.0300819312136263	0.708146014683822	0.0262514001310284	0.075943768535355	0.131475019109164
RSPH14	5	0.112279087128805	0.087136576128421	0.170328996327361	0.0927639059733768	0.323049763875191	0.214441670566845
SDF2L1	6	0.0530012015390768	0.0499241964449982	0.167522550376821	0.0473442299815544	0.307829977252918	0.374377844404632
UBE2L3	6	0.0487078661791848	0.0498090974834588	0.312075157177102	0.0448050680536291	0.157387573579925	0.3872152375267
LOC101120606	6	0.0130940958042299	0.0128591830133545	0.0549541927637941	0.0118753145739974	0.0528465885223513	0.854370625322273
ARVCF	3	0.0737502021525599	0.0858063128757638	0.389666733644375	0.0707370074121809	0.159337520848343	0.220702223066778
WDR93	3	0.0728280163917002	0.0845020927712086	0.394377404088245	0.0697943508464021	0.158287836348382	0.220210299554062
NGRN	6	0.0453415520029683	0.0458299969957489	0.250871249763753	0.0415408789179326	0.154946995492078	0.461469326827519
RPS17	6	0.0282117230001979	0.0275370810698734	0.112848132364424	0.0255299984353369	0.118728217973405	0.687144847156763
CFAP161	3	0.0711393668237123	0.0821476119695644	0.403208259920415	0.0680760683362891	0.156275780410637	0.219152912539382
SH2D7	6	0.0185707679592769	0.0182056202072552	0.0768469802374726	0.0168316679846736	0.0758364366054744	0.793708527005847
COMMD4	6	0.0252573224246373	0.0246917394624274	0.102249082319206	0.0228692009935401	0.105136705649096	0.719795949151093
COX5A	6	0.0392788810083997	0.0380130809493879	0.14753575789995	0.0354357723838322	0.176204098527978	0.563532409230453
CCDC33	6	0.0483252061812471	0.0493123209181305	0.300747364323558	0.0444203777577483	0.157701975117229	0.399492755702087
RTP4	4	0.206353118141276	0.102161608004526	0.0803184147782077	0.445118766934499	0.0844088684399404	0.0816392237015514
SERF2	6	0.0429469604492455	0.04320664098728	0.225572751789403	0.0392828029816895	0.150347448066699	0.498643395725684
SERINC4	2	0.064677446605527	0.658411160270926	0.0692730347639205	0.0791878249919163	0.0628797907351583	0.0655707426325517
HYPK	3	0.0444154941627138	0.0488630474972004	0.581976874015828	0.0418616419782675	0.110302406671377	0.172580535674613
NDUFB1	3	0.0399842952257556	0.0423599218709363	0.564183430868799	0.0372232661321323	0.111999050390935	0.204250035511441
AHSG	6	0.0453808169580654	0.0435777517097123	0.161591627028528	0.0408251415207261	0.217105888629523	0.491518774153446
AK7	3	0.0835126251111241	0.100573824466034	0.344199039894046	0.0809312667106906	0.168298779218426	0.222484464599678
SENP2	4	0.157214744971697	0.246651836812945	0.1176726391025	0.248105867197279	0.114858824238601	0.115496087676979
SIVA1	6	0.0488716612003641	0.0466284553371624	0.166904973178231	0.0438621755603771	0.247924843730261	0.445807890993605
PGAM2	3	0.0892505129167026	0.110314134968409	0.320656856543097	0.0871469309776254	0.171717085681077	0.22091447891309
EOMES	1	0.542230608629981	0.0767381823709377	0.0771940254966401	0.136234828222613	0.0867441859875706	0.0808581692922575
CMC1	5	0.06233005694567	0.0536014765716135	0.130290529429476	0.0537561443294656	0.512028303527799	0.187993489195976
STAC	1	0.32133743574574	0.106579303555517	0.090887143293892	0.290669809174428	0.0973413330653917	0.0931849751650314
ACAA1	6	0.0445579188081252	0.0428412926680275	0.159996849402456	0.0401031742140298	0.210874438894458	0.501626326012904
LOC105603621	2	0.150773091371549	0.273516895886906	0.118698377427719	0.226118453184588	0.1148747993701	0.116018382759138
KLHL40	6	0.0481990493989969	0.0460519299571931	0.166097132357708	0.0432809578290243	0.241267682113135	0.455103248343943
IL17RC	3	0.0393292196203729	0.041699117226859	0.573032487322124	0.0366231281094805	0.109852176420775	0.199463871300389
SYNPR	2	0.15411600646116	0.259784813354136	0.118369270774149	0.23675021907483	0.115043013602445	0.11593667673328
LOC780463	6	0.0456845127098934	0.0462138705834299	0.255131942687617	0.041866814523898	0.155487950475774	0.455614909019387
DNAH12	3	0.114684484960435	0.178297815751676	0.227848252955072	0.118731434373744	0.167998783366022	0.192439228593051
LOC101118736	3	0.0349418632280924	0.0372138525833245	0.628754931402082	0.032586104594373	0.0960773135517268	0.170425934640402
ZMYND10	3	0.0462258508010533	0.0509572160773464	0.567551498791301	0.0435960726780591	0.114142781596626	0.177526580055614
CDHR4	2	0.0616842590709935	0.674644478424305	0.0658532620580262	0.0756358040649169	0.0598231172570141	0.0623590791247447
CCDC71	6	0.00954454412937105	0.00938486117228416	0.0404617532382451	0.0086599543018585	0.0382094548017395	0.893739432356502
LOC106991782	5	0.0888223351117443	0.0730350900397504	0.159450933687605	0.0752141371250991	0.390169829802213	0.213307674233589
TREX1	3	0.0180376106071256	0.0194323743312028	0.81752861812885	0.016885299067152	0.0477336670343754	0.0803824308312945
LOC101114909	5	0.147676713003124	0.102442880566179	0.171050465765547	0.115929336661887	0.261229181450784	0.201671422552479
PTH1R	6	0.0320953130723131	0.0319019808798988	0.149503661285227	0.0292328336028407	0.120144492762755	0.637121718396966
CCR5	4	0.159696230564232	0.13767191591882	0.0900013926411448	0.43121995289665	0.0913859811182647	0.0900245268608881
CLEC3B	6	0.0346532561946141	0.0345157617812098	0.164565686677908	0.0315856560135189	0.128171180503202	0.606508458829546
TRH	5	0.197611302688417	0.113333904747622	0.159392844127941	0.140823655841301	0.210469942309606	0.178368350285113
RPL32	6	0.0360811402790598	0.0350242436904279	0.138500996608631	0.0325865136216434	0.158123720741603	0.599683385058635
MRPS25	6	0.0216091796775042	0.0213528577871215	0.0954989106230965	0.0196409212592416	0.0838225610625337	0.758075569590503
LSM3	6	0.0473181357600429	0.048088623575582	0.279409404848834	0.0434336112740175	0.157423892527253	0.424326332014271
LOC101106975	6	0.0534417105425745	0.0502138232925494	0.166521649469049	0.047693605782301	0.319804933212758	0.362324277700768
LOC101107906	6	0.0514227844126835	0.0487372422719005	0.168556368896231	0.046039149035494	0.278853788300956	0.406390667082735
LOC101118647	6	0.0477555686203974	0.0486102166202612	0.287705185454755	0.0438591773912023	0.157676765419523	0.41439308649386
GRM4	1	0.639347500689771	0.0605397774710652	0.0597596446667931	0.111194375781076	0.0667339591166299	0.0624247422746657
RPS10	6	0.0304992494126358	0.0302811371340576	0.140597519564991	0.0277679799219932	0.114937412901714	0.655916701064609
CCDC167	6	0.0432980328237463	0.0435862252668068	0.228907407437735	0.0396122971279544	0.15109630121664	0.493499736127117
MDFI	3	0.0448028116654216	0.0471058119237521	0.491276291837086	0.0416034228710391	0.129031354246155	0.246180307456546
DNPH1	6	0.046403613168617	0.044485091887013	0.163411168785813	0.0417196976180232	0.225304885429957	0.478675543110577
MRPS18A	6	0.0396072195663825	0.0383176393430917	0.148407067400183	0.0357275339522455	0.178159574906014	0.559780964832084
MRPL14	6	0.0387339534627725	0.0387393761508342	0.1914344673749	0.0353562674733715	0.139974049222645	0.555761886315477
LOC101109492	1	0.342104741597649	0.104766228512989	0.0904369375201618	0.272681418980586	0.0971577715704765	0.0928529018181373
OVAR-DRB3	4	0.268846874144939	0.108449939516162	0.0892840548925878	0.347419934112869	0.0948126161041312	0.0911865812293116
DQA	1	0.641033084256228	0.0600660421458625	0.0567335699635711	0.120775939169269	0.0624874846880938	0.0589038797769756
LOC101110546	6	0.0296236152498923	0.0293947385436604	0.135844636610652	0.026965239543213	0.112022991603308	0.666148778449274
EGFL8	6	0.050458778585357	0.0479583359675698	0.168252419541409	0.0452228795057167	0.265792095876755	0.422315490523192
STK19	5	0.0389796950740363	0.034262200429448	0.0885980375258298	0.0339110692378781	0.669353235881269	0.134895761851539
LOC101119591	3	0.0386523607821024	0.0410135432798066	0.582003149493537	0.0360022046020854	0.107662781738986	0.194665960103483
LOC106990117	4	0.208962297168082	0.102674179138542	0.0808739595539592	0.440242540595981	0.0850275856533842	0.0822194378900519
C20H6orf136	3	0.0178257050345423	0.0192117152759305	0.819952956840206	0.0166891031176135	0.0471126595469372	0.0792078601847705
ZFP57	6	0.0427551071604835	0.0412106644455911	0.15614292611522	0.0385155225483247	0.198139908306176	0.523235871424205
PGBD1	1	0.417897634413922	0.0954294633468876	0.0853919732308217	0.220621331870966	0.0926109075992837	0.0880486895381189
LOC101103021	4	0.23122129163867	0.106094306302735	0.0849517320883994	0.401584363403971	0.0896391703616728	0.0865091362045515
PRL	1	0.547478627931386	0.0758687298475457	0.0762219264302618	0.134990848443577	0.0856149672987745	0.079824900048455
MAK	3	0.0263997205517949	0.0282894601177556	0.727046756108454	0.0246698483426089	0.0710950936921334	0.122499121187253
FARS2	5	0.0305246123843488	0.0273154612775213	0.074753089196129	0.0267418878637113	0.720067027265345	0.120597922012945
LYRM4	6	0.0300390944858326	0.0292889044530262	0.11916832796997	0.0271730575875021	0.127403870718291	0.666926744785378
ECI2	6	0.0283570050493818	0.0276765992116531	0.113357569422914	0.0256607083765131	0.119409769271124	0.685538348668414
LOC101122734	6	0.0520530107338809	0.0492287288521522	0.168445755603041	0.0465664938504592	0.288860201590292	0.394845809370175
FOLH1B	2	0.113071356453028	0.365032858673094	0.13953150293376	0.130829333935381	0.121999933690819	0.129535014313919
AAMDC	6	0.0242797669111245	0.0240205144259145	0.108425128079809	0.0220776375595931	0.0934868536503585	0.7277100993732
SLC6A5	5	0.0495544544451391	0.0452156721358168	0.13257786567266	0.0437392154141897	0.496028280349353	0.232884511982841
HTATIP2	5	0.117549378707744	0.0898674360865955	0.17136220725616	0.0964808071528147	0.311520367813034	0.213219802983652
SPA17	6	0.0534726093549877	0.0502326971215047	0.166426855674172	0.0477175973665632	0.320786056254504	0.361364184228269
KCNJ5	2	0.122652217806409	0.389918312255975	0.110944997122977	0.164845950733418	0.104593585543866	0.107044936537355
LOC101117120	6	0.0380088387162655	0.0368307162936801	0.144062670230431	0.0343057411711499	0.168826561935908	0.577965471652566
CITED4	5	0.0539683089590389	0.0468536163461965	0.116886371325027	0.046721468184429	0.563249562006114	0.172320673179194
PPP1R32	3	0.0706912829402072	0.0815298622960954	0.405596941238735	0.0676217675167026	0.155722432399736	0.218837713608524
UBXN1	6	0.0368050109101173	0.0357041571481784	0.140628447290307	0.0332326336224413	0.162079080263865	0.591550670765091
MACROD1	5	0.052028284133834	0.0477704574237288	0.143485255271602	0.046031910113179	0.449784625742945	0.260899467314711
VEGFB	6	0.0160440755787953	0.0157419888188684	0.0668447594322653	0.0145460130939789	0.0651443348477317	0.82167882822836
FKBP2	6	0.0481769684584943	0.049126321984202	0.297023964421372	0.0442733274896184	0.157738926499246	0.403660491147067
PPP1R14B	6	0.048676727570024	0.0497674778798007	0.311028290780881	0.0447733984884606	0.157428852525017	0.388325252755817
BAD	3	0.0492833152101396	0.0508608059583396	0.362777045398458	0.0454767286615933	0.152922479059202	0.338679625712268
PRDX5	6	0.0442258015229256	0.0425425850762004	0.159322651914733	0.0398112793068557	0.208439980369367	0.505657701809918
MAP4K2	3	0.0489636494994534	0.0507492224075021	0.388625249716435	0.045248113127225	0.149197637568515	0.31721612768087
ARL2	6	0.0490784360489675	0.0503359313271509	0.327920757048757	0.0451916029024526	0.156483103480461	0.370990169192211
TM7SF2	3	0.0401117163859483	0.0424881274976228	0.562441426901046	0.0373399032171945	0.112420083069462	0.205198742928726
ZNHIT2	6	0.0224193964295069	0.0219457455687741	0.0916819751145514	0.0203090187890245	0.0924908640573063	0.751153000040837
FAU	6	0.033060274981998	0.032168944761377	0.129162633985539	0.0298840550817539	0.142313345985378	0.633410745203955
CDC42EP2	5	0.0483329063546548	0.04400000674958	0.127909064177632	0.0426236975369954	0.515054138633391	0.222080186547747
RNASEH2C	3	0.0414448882334171	0.0438223699338271	0.54375376228702	0.0385581209241696	0.116900577563475	0.215520281058091
FIBP	5	0.0681390986851558	0.0581376702031656	0.138437694320626	0.05858038076146	0.480139260277265	0.196565895752328
CCDC85B	6	0.0419848743158867	0.0421732930321927	0.21691419670072	0.03838199628114	0.148189752473305	0.512355887196756
CST6	6	0.0537342126929356	0.0503798066953787	0.165407921833368	0.0479161891754247	0.330362086658112	0.352199782944781
TMEM151A	6	0.0142698685079038	0.0140089122969609	0.0597177237072687	0.0129400157638771	0.0577273286536612	0.841336151070328
CCS	6	0.0256355020216936	0.025378909163712	0.115161096512297	0.0233159918974822	0.0982993375097739	0.712209162895041
LOC106991842	1	0.79582696179478	0.0342670895757438	0.0331959263974306	0.0652772967288897	0.0368480239490696	0.0345847015540869
RHOD	5	0.0857304671775514	0.0709458709649595	0.157073453107672	0.0727892642604824	0.401475380157126	0.211985564332208
TMEM134	6	0.0533989251760407	0.05018729672232	0.166646222863493	0.0476602447430841	0.318485174419891	0.363622136075171
NDUFS8	6	0.0453031772433242	0.0435085008230807	0.161445943657177	0.0407571056715989	0.216505007271035	0.492480265333784
ORAOV1	6	0.0374564424799051	0.0374085987850947	0.182550670486421	0.0341731280560233	0.136431781100932	0.571979379091623
TSSC4	6	0.0151540745350674	0.0148729149499924	0.0632793791019004	0.0137404891719831	0.0614152990292514	0.831537843211805
TH	1	0.804824385657523	0.0327433319947516	0.0315252937485445	0.0631642978207741	0.0349263982118595	0.0328162925665468
RPLP2	6	0.0461672050500505	0.0442762216101832	0.163007624115083	0.0415132276569404	0.223360273679417	0.481675447888326
CEND1	6	0.0284109956499409	0.0281701998916197	0.129399814921248	0.0258545284408115	0.107924744919759	0.680239716176621
CDHR5	6	0.0535850295969828	0.0502990550182186	0.166042543612595	0.047804061077356	0.324585748287695	0.357683562407152
ANKUB1	5	0.0518250455988919	0.045087914190872	0.113152769436145	0.0449036221683765	0.577355596969256	0.167675051636458
ACTA2	1	0.514363745320377	0.0807522566796569	0.0744811127997271	0.171847746224097	0.0814647189046509	0.0770904200714913
ANKRD2	6	0.0430758697221598	0.0433458522151058	0.226785307139252	0.0394037368422386	0.150624958472616	0.496764275608628
SFRP5	6	0.0490855899922614	0.050347060837286	0.328331036286133	0.0451993582965877	0.156453085867619	0.370583868720112
CRTAC1	5	0.0374832746765448	0.0337027860509991	0.0937323157254798	0.0328987894574094	0.64817509013355	0.154007743956016
SLC25A28	3	0.0230508874522955	0.0249579361188197	0.771209075545947	0.0216136493781627	0.0600393976250408	0.0991290538797347
DPCD	6	0.0226720635487413	0.0221906767206505	0.0926366082251975	0.0205371073620787	0.0936027915154947	0.748360752627837
ZIC1	1	0.334505680287791	0.108489204506573	0.12100626041511	0.165816672029065	0.141313258833091	0.12886892392837
CFAP43	3	0.0534016111574863	0.0594280634290289	0.513537274048873	0.0505161809933795	0.128459543077507	0.194657327293725
ZIC4	1	0.326941569175306	0.109393127256545	0.122902481977625	0.165747940909485	0.143959781823496	0.131055098857543
CPXM2	5	0.0627347798367056	0.0539218233552358	0.130889952802242	0.0540940543181685	0.509707499432299	0.18865189025535
MGMT	6	0.018570768242435	0.0182056204830163	0.0768469813476503	0.01683166824071	0.0758364378133313	0.793708523872857
FAM69C	6	0.0110427666005227	0.0108514722859196	0.0465825771568038	0.0100171665512948	0.04438276248329	0.877123254922169
TTR	6	0.0487382389569205	0.0465146207221284	0.166754545182424	0.043747068225808	0.246568536161254	0.447676990751465
ZBTB38	1	0.391790609968339	0.0989910310480531	0.0876139666114551	0.236643717403885	0.0947407734021525	0.090219901566115
ST8SIA5	4	0.209937258285593	0.102859520772539	0.0810773517645621	0.438439229148389	0.0852545725521202	0.0824320674767965
LIPG	2	0.0994036185654957	0.495505038290401	0.0957367257330033	0.128526974383084	0.0890676499836899	0.0917599930443263
SNRNP25	6	0.0375571232259825	0.0375131642230399	0.183232945505105	0.0342662722049914	0.136716440230752	0.57071405461013
LOC101108797	6	0.0396185568915081	0.0396663680570261	0.197907729332557	0.0361772635366507	0.142332040818633	0.544298041363625
FAM234A	6	0.0481633034017085	0.0491093116863239	0.296694468490693	0.0442598134795151	0.157740541261163	0.404032561680596
WFIKKN1	5	0.0762846214892043	0.0642543154332703	0.14818351531992	0.0652412592788633	0.440500677377773	0.205535611100969
LOC101103616	6	0.0413604328826268	0.0399353167287366	0.152860485870856	0.0372825054996164	0.188986241466529	0.539575017551636
FAM173A	3	0.0668456655050825	0.0763393598401644	0.426908038883026	0.0637493029015484	0.150641568188846	0.215516064681332
TSR3	6	0.0441154340356209	0.0424431419807028	0.159094877553538	0.0397142165331006	0.207640489320182	0.506991840576855
NME9	3	0.069501228142842	0.0799028197513174	0.41203531931572	0.0664184270681158	0.154213424459532	0.217928781262474
MRPS34	6	0.0195001557258787	0.0192527257155504	0.0855596444117415	0.0177187279296313	0.0760383702538069	0.781930375963391
NUBP2	6	0.0536819725238717	0.0503526869835728	0.165649900597811	0.0478773383214225	0.328222362483241	0.354215739090081
NTHL1	6	0.0160411710730797	0.0158185560112484	0.0696644106499857	0.0145694949962881	0.0630283311713287	0.820878036098069
ECI1	3	0.0466527606939924	0.0488360461422179	0.456147586584995	0.0432574396945973	0.136623808517461	0.268482358366736
ATP6V0C	5	0.113520463498551	0.0877943664708501	0.170610746106974	0.09364733164121	0.320239138488953	0.214187953793462
PKMYT1	6	0.0433892077564827	0.0417866842212781	0.157551385206448	0.0390748037391932	0.202490735799792	0.515707183276806
HCFC1R1	5	0.0541154378472177	0.050397324552554	0.160555885405388	0.0481352385614047	0.364753111804914	0.322043001828522
NLRC3	4	0.191889847137003	0.0988761777278037	0.0769436336566447	0.473476357291063	0.0806843748260722	0.0781296093614132
NUDT16L1	6	0.0424627344590346	0.0426853567025749	0.221132842680247	0.0388290470182743	0.149279913745437	0.505610105394432
CIITA	4	0.0903519569159878	0.0562657252880813	0.0414584875538852	0.727049083992193	0.0429934783011838	0.0418812679486687
LOC105604659	3	0.0481993218492603	0.050183536627875	0.417768696033951	0.0446101559910816	0.144183874509203	0.295054414988629
MYH11	1	0.440892584849707	0.0921020944917317	0.0831229868859189	0.207720976172119	0.0903618665751128	0.0857994910254107
IQCK	5	0.0423269307393772	0.0371181338314386	0.0953213710375709	0.0367894227540642	0.644245947441309	0.14419819419624
VWA3A	3	0.0902530549969484	0.112120976131755	0.316738228729945	0.0882538061021243	0.172172617741046	0.220461316298181
CACNG3	2	0.10533243204541	0.467769203133741	0.100133999068669	0.137230726678303	0.0934224498037751	0.0961111892701027
SLX1A	3	0.0428818108793203	0.0452433826222606	0.522460187784969	0.0398660522472745	0.121913542913801	0.227635023552375
BOLA2B	6	0.0181028581308663	0.0177498275284249	0.0750090111578996	0.0164085406540093	0.0738436071045752	0.798886155424225
C24H16orf92	3	0.0646367325032368	0.0734402342867433	0.439826493393092	0.0615448647247952	0.147458343502636	0.213093331589497
BFSP2	3	0.0806408263504818	0.0960252197697231	0.356797159668519	0.0778877583303993	0.166072536637101	0.222576499243776
PAGR1	5	0.0483254993794194	0.0421772767603703	0.10681625832491	0.0419242984069385	0.601198012392415	0.159558654735947
ZNF688	1	0.437285656458555	0.0926335942344022	0.0834957492548542	0.209679356258737	0.0907350464929306	0.0861705973005214
BCL7C	6	0.049169598339757	0.0468816379890268	0.16722215963777	0.0441188574573118	0.251023774337029	0.441583972239105
BCKDK	3	0.116776594711952	0.189369577023986	0.218858504819391	0.122025392561451	0.165436492739202	0.187533438144019
ITGAM	2	0.149666282777949	0.278010621458785	0.11872639677124	0.222877218490774	0.114749242557856	0.115970237943395
LOC101106855	3	0.0743979067005005	0.0867304894080527	0.386404367516285	0.0714009696313213	0.160053949946339	0.221012316797501
LOC101119869	2	0.120496777160464	0.221725833749546	0.197214483199147	0.129147134133619	0.157244035193006	0.174171736564219
WBSCR27	3	0.0488731175654981	0.0506915276653131	0.393067643772718	0.0451753921781758	0.148483369761463	0.313708949056831
HSPB1	6	0.0107563626945102	0.0105710378684673	0.0454097643316709	0.00975769447021299	0.0432045011073576	0.880300639527781
FIS1	6	0.0292437880191801	0.0290108173990755	0.133809515217213	0.026617216860487	0.110746863229969	0.670571799274076
ZNHIT1	6	0.0173682888651177	0.0171348080679463	0.0757103587556438	0.0157773308665579	0.068052344199579	0.805956869245155
MOSPD3	5	0.128287398374936	0.0949340238583716	0.17229736990606	0.103772917788489	0.290929785869086	0.209778504203057
PPP1R35	6	0.0448535786960444	0.0431065120940738	0.160582520570463	0.0403627847168119	0.21307939819394	0.498015205728668
LAMTOR4	6	0.0349485877324492	0.0348190033858345	0.166378822749175	0.0318577723438737	0.129069832607433	0.602925981181235
LOC101122242	5	0.0251634481336419	0.0224465098299088	0.060787400865633	0.0220179385726112	0.772632448715813	0.0969522538823922
GRID2IP	1	0.531030423638039	0.0785901745960602	0.0792828128457146	0.138838150714125	0.0891773260919324	0.0830811121141288
PSMG3	6	0.0423682307900234	0.0408580071742664	0.155257133042244	0.0381738746233938	0.195546292723281	0.527796461646792
ACTA1	1	0.333145518924999	0.108654509374318	0.121345072662022	0.165813080825817	0.141783312827264	0.129258505385579
MX2	4	0.222850592832814	0.105003237086601	0.0835563747084597	0.415511056632457	0.0880447041028089	0.0850340346368586
MYPN	1	0.307912401597844	0.111480927196258	0.12780608498629	0.165022102214722	0.150998711838221	0.136779772166666
PRF1	4	0.165229974443923	0.205923973577196	0.11253644230115	0.293602316558953	0.111466588830269	0.111240704288508
LOC105605079	5	0.0243086571186721	0.0216721627806775	0.058585739465473	0.0212654807796157	0.780905596383605	0.0932623634719568
MYEOV2	6	0.0491311605583124	0.050419611088218	0.331126734848994	0.0452492662579879	0.156240201847726	0.367833025398762
ADIRF	3	0.0435960037044386	0.0459415705770057	0.511300882965631	0.0405137085102533	0.124494483426937	0.234153350815735
FAM25A	3	0.0492940458839596	0.0508504203975828	0.360329599357312	0.0454800829973298	0.153232519284923	0.340813332078893
LOC101102610	1	0.607741442467656	0.0655694302628794	0.0616211314731	0.13336329337552	0.0677689577002211	0.0639357447206232
C25H10orf10	2	0.120991213458553	0.274863809072852	0.171037143275295	0.134282072642555	0.143495549165778	0.155330212384966
AIRE	6	0.0492452064050382	0.0506234637398739	0.340593684252784	0.0453809810606014	0.155415619008238	0.358741045533465
STAR	6	0.0350021941255506	0.0348740811369046	0.166709776501648	0.0319071762276701	0.129232279569523	0.602274492438703
LOC100037668	5	0.0536245736237819	0.0495934854680731	0.153379985789474	0.0475740266811818	0.403801483423865	0.292026445013624
IDO1	4	0.106303124753897	0.0737239280384146	0.0524111230131456	0.660797169944809	0.0539856450605251	0.052779009189209
P2RY8	1	0.272179381186812	0.114440773688088	0.137547386862568	0.161249020229987	0.166050540136835	0.14853289789571
TMSB4X	3	0.0484577566785979	0.0503892291035148	0.409429020620425	0.0448302652624555	0.145693299582666	0.301200428752341
CYBB	1	0.308526565460733	0.107445309546458	0.0908919622847403	0.302878054540527	0.0971525778616997	0.093105530305842
PCSK1N	6	0.0481927038626236	0.0460464605515696	0.166088943096017	0.0432754638443547	0.241206912225596	0.45518951641984
TIMP1	6	0.0537908088552706	0.0504073960858818	0.165115184680823	0.0479576393386959	0.332862458360485	0.349866512678844
NDUFB11	6	0.0271656858742094	0.026915951398928	0.122929781961717	0.0247149388734149	0.103646035967178	0.694627605924553
TEX11	1	0.380617774157028	0.102316806252653	0.110039993731795	0.163894672112537	0.126661392140866	0.116469361605121
IL2RG	4	0.184915756338693	0.097019663082235	0.0751397954611046	0.487949341570582	0.0787131155914296	0.0762623279559555
LOC105607128	5	0.0392903618081406	0.0353806054798489	0.0989086498155906	0.0345047974945505	0.628415740725457	0.163499844676412
FHL1	4	0.16559476626611	0.157453636125641	0.0986009764682784	0.380576292211484	0.0994569853017647	0.0983173436267215
EFHB	3	0.0493029003634424	0.0507828200322963	0.351675151523077	0.0454648042905394	0.154261889816381	0.348512433974264
LOC105610137	6	0.0142882425074274	0.0140268721015454	0.0597919233344628	0.0129566516453645	0.057803805152779	0.841132505258421
IRS4	6	0.0138715405685802	0.013619507418324	0.0581072817156553	0.0125793496982328	0.0560709985562607	0.845751322042947
NGFRAP1	3	0.0963181517163754	0.123899126780819	0.294014060177225	0.0951086290168442	0.174012313417582	0.216647718891154
TCEAL4	1	0.259129661413641	0.115100985826419	0.141272861594972	0.158986983603149	0.172308416782291	0.153201090779528
GLRA4	4	0.166150143102785	0.198910988546482	0.111106015372794	0.303522348140524	0.110343093358569	0.109967411478846
CKB	6	0.0399315333964057	0.0386179896877349	0.149256524168134	0.0360155566008567	0.180112074952426	0.556066321194442
RENBP	6	0.0472228533113703	0.0452045490998428	0.164724005467558	0.0424336698848643	0.232305464592798	0.468109457643567
NPDC1	6	0.0414239989647394	0.0415750083302638	0.212146332810499	0.037858139133042	0.146867201070736	0.52012931969072
LOC101113211	1	0.469166917503934	0.0878367583810482	0.0800132364686056	0.193090973152749	0.0872066428450027	0.0826854716486605
LOC101114499	5	0.0930838650150808	0.0758292156434788	0.162326905737657	0.0785165286279447	0.375658472171622	0.214585012804217
GNLY	2	0.108991076465136	0.395977063556056	0.130645064116721	0.12742134559747	0.115162674535165	0.121802775729453
LOC101116548	6	0.016580484862615	0.0162654787180578	0.0689835231066289	0.0150314060118501	0.0674006526336034	0.815738454667245
LOC105605794	6	0.0501919949983785	0.0477383631999365	0.168090282124626	0.0449954164737628	0.262524683810401	0.426459259392895
PHPT1	6	0.0492632104061213	0.0506621931754802	0.342818317236542	0.0454037762856496	0.155199690719794	0.356652812176414
LOC101102204	2	0.150609437489379	0.274182500089281	0.118704886600249	0.225631447468025	0.114858269716595	0.116013458636471
GTPBP6	6	0.0520204179473151	0.0492037556398634	0.168459164824941	0.0465393798267555	0.288304466872318	0.395472814888807
LOC106992016	5	0.0749997874581549	0.0633098160907233	0.146776560927352	0.064199374895307	0.44636962023874	0.204344840389723
LOC105605852	6	0.0276997395882853	0.0270450937282457	0.111043656796113	0.0250692620762829	0.116336927573427	0.692805320237646
LOC106990161	1	0.334827006655841	0.108449981952027	0.120926356037728	0.165816967827187	0.141202576931789	0.128777110595428
S100A13	6	0.0301768612697059	0.0294206955685826	0.119636842547055	0.0272968349026478	0.128067503100525	0.665401262611484
S100A14	3	0.0251151946321768	0.0269332934874401	0.741151877420774	0.0234753210361067	0.0674668337052404	0.115857479718262
LOC101115773	6	0.0421583138727863	0.042358887993725	0.218427787100763	0.0385441726027356	0.148589466002119	0.509921372427872
LOC101118343	3	0.0579064728923071	0.0649171467120223	0.482360435431531	0.0549053573005615	0.136617497741135	0.203293089922443
LOC101120815	4	0.0971360833611966	0.0662846977345386	0.0473879373576278	0.692585658136967	0.0488620089199923	0.0477436144896782
LOC101105316	2	0.150204737394132	0.275826653207791	0.118717423446445	0.224438876593543	0.11481432999485	0.115997979363238
LOC101119620	3	0.11211162433054	0.167279334874628	0.237880407018006	0.114973567159868	0.170301588233516	0.197453478383442
HDHD3	6	0.0490626465539999	0.0503115798972424	0.327038570506854	0.0451745509378326	0.156546572682854	0.371866079421217
LOC101104725	6	0.0225270534986545	0.0220501165564613	0.0920890412069475	0.0204062067227399	0.0929643273735081	0.749963254641689
LOC101117231	4	0.0929335973331192	0.0576753791089962	0.0425431517660242	0.719739087686433	0.0441275845830567	0.0429811995223704
OTOS	6	0.0437831767072896	0.044113262451395	0.233695039655231	0.0400683991421822	0.15209353192178	0.486246590122122
CFAP57	3	0.0322201507017264	0.0343919871610985	0.66114832210733	0.0300701285369301	0.0879169474135156	0.154252464079399
PSMG4	6	0.0477891859214331	0.0486508272572916	0.288393242123403	0.0438920440365583	0.157689181986287	0.413585518675026
LOC101113217	6	0.0326759206026117	0.0318037921231456	0.127925254527615	0.0295395821324318	0.140371832952164	0.637683617662032
LOC105606027	2	0.110683692524804	0.383567351698795	0.134129351497145	0.12888910820547	0.11787688047334	0.124853615600447
TMEM125	6	0.0530900942174308	0.0499851263377994	0.167362960272176	0.0474156194797342	0.310006089727576	0.372140109965283
LOC101119804	6	0.0491057868248891	0.046827533332286	0.167156459665909	0.0440639246896308	0.25035157591212	0.442494719575165
LOC101105810	4	0.167155147635754	0.187631930280757	0.108412875787557	0.321143168648125	0.108133138035682	0.107523739612126
LOC105606062	2	0.131825042346777	0.350802345528095	0.115093811293359	0.181563108666558	0.109275956561298	0.111439735603913
GPT	6	0.0419949277932759	0.0421840432744134	0.217001405092396	0.0383913944321212	0.148213044717967	0.512215184689826
LOC101112800	5	0.156567430625268	0.105217684191918	0.169605824518496	0.121047940524966	0.249997944161947	0.197563175977405
LOC105606118	6	0.0478958062799206	0.0457899633183226	0.165694601323213	0.0430182009749957	0.238402465517847	0.459198962585701
LOC101122261	6	0.0412232946424055	0.039809332191771	0.152524779037253	0.0371610634372138	0.1881139487878	0.541167581903557
ABTB1	5	0.0803616665294596	0.0671981160908209	0.152330183054759	0.0685239684358588	0.422788493714713	0.208797572174388
FRRS1L	4	0.101839397402756	0.070056680569276	0.0499451875759855	0.676378405661449	0.0514723517460837	0.0503079770444497
SPIN1	3	0.046464842381513	0.0512348280190469	0.565670249639876	0.0438253505839428	0.114643342566568	0.178161386809053
HYI	6	0.0501863945507738	0.0477337278560094	0.168086564879452	0.044990635243374	0.262457430017773	0.426545247452618
LOC100125610	5	0.0487864614831261	0.0425625175560151	0.107667319223801	0.042317479858052	0.598001613908955	0.16066460797005
ENHO	3	0.0247165660914616	0.0267859016710179	0.755494924508234	0.0231823807190779	0.0641946228682431	0.105625604141965
DNAI1	3	0.0411567503987344	0.0435351710487464	0.547869605366765	0.0382951766404259	0.115919762253152	0.213223534292177
NUDT2	6	0.0345005488843508	0.0335336706703459	0.133703503603929	0.0311736685184888	0.149722008688816	0.617366599634069
AQP7	1	0.237548185330446	0.115527330234363	0.147592984355941	0.154086042027548	0.183825486534001	0.161419971517701
CCDC180	3	0.0717440544139955	0.0829858541320263	0.400015142320734	0.0686902265367631	0.157009611638191	0.219555110958291
HINT2	6	0.052542083469698	0.049596052877199	0.168117016757528	0.0469707145258758	0.297857334864229	0.38491679750547
LOC105607745	6	0.0311385326833287	0.0303394842938828	0.122874469554485	0.0281604603842661	0.132740659515864	0.654746393568173
CD274	1	0.410703229697021	0.0964370077633925	0.086045265868509	0.224876877717688	0.0932465015131368	0.0886911174402524
TMEM261	3	0.0491718192679712	0.0508551713214999	0.375489871474908	0.0454071643188648	0.151188086516288	0.327887887100468
NFIB	5	0.0484332850881973	0.0440991408983553	0.128281145132838	0.0427150868719942	0.51355010778901	0.222921234219606
RPS6	6	0.0386833469801105	0.0374594892277953	0.145927134832496	0.0349061741125665	0.172709163811101	0.570314691035931
TSPAN1	2	0.105274780533867	0.42174625735685	0.123695759289192	0.123998398836731	0.109632854292132	0.115651949691228
EQTN	6	0.0442517529701023	0.042565955055092	0.159375942585162	0.0398340979099104	0.208628647416305	0.505343604063428
MOB3B	4	0.156298928717199	0.130391446246934	0.0864149156451998	0.452429654041762	0.0879379221634673	0.0865271331854381
UQCRH	6	0.0379944087747056	0.0368172449899513	0.144022302978357	0.034292889190284	0.168744336738808	0.578128817327894
NEUROD1	1	0.448059085480413	0.0920618068655773	0.0954999685335171	0.155413899870772	0.108466247939441	0.100498991310279
LOC101122330	6	0.0308812050088363	0.0306683947734173	0.142699045591118	0.0281183338962281	0.116196238653259	0.651436782077141
CCDC148	2	0.064583932133805	0.666253699595341	0.065407579323966	0.0812534229069918	0.0601675876878999	0.0623337783519967
LYPD6	2	0.12256454858385	0.390299358448618	0.110899387383502	0.164694977083298	0.104544105976655	0.106997622524078
TMEM177	5	0.0375682358877655	0.0330517972763315	0.0857038173813047	0.0326949139337894	0.680151705892372	0.130829529628437
STAT4	2	0.135533508508534	0.335392268830187	0.11638431458619	0.188962700976412	0.110857845802024	0.112869361296653
ALS2CR12	3	0.0575810555674575	0.0645154150995605	0.484539887117109	0.0545869515085496	0.136051474174898	0.202725216532426
PTH2R	2	0.0734001432853168	0.610618708038686	0.079479672597718	0.0894233661491355	0.0719501293493564	0.0751279805797875
LOC101102541	1	0.480478050701041	0.0860895012192754	0.078686567384691	0.187554536326231	0.0858422426826413	0.0813491016861203
CATIP	6	0.0477463474787936	0.0485990919514567	0.287517884962181	0.0438501666715031	0.157673163502241	0.414613345433824
STK36	3	0.0838832714985978	0.101175357116797	0.342615430650365	0.0813271313361185	0.168561117166085	0.222437692232036
CFAP65	3	0.0796819075672156	0.0945477963874298	0.36113954677688	0.0768803824347643	0.165252898109526	0.222497468724184
DES	1	0.530043783855997	0.0782418756940509	0.0724354136123267	0.164957415076229	0.0793124522592372	0.0750090595021594
ECEL1	2	0.118356816619902	0.408748856422668	0.108590466501035	0.157607820865659	0.10207542836969	0.104620611221046
FAM229A	6	0.0461728284555789	0.0442811961560198	0.16301734583297	0.0415181410840326	0.223406165679269	0.48160432279213
DCDC2B	3	0.102148745545464	0.13704596727864	0.273292983233365	0.10201576915516	0.174230185548676	0.211266349238695
LOC101123533	5	0.0353472043809366	0.0317310995312209	0.087765400168192	0.0310047195454015	0.670857636784539	0.14329393958971
AHDC1	2	0.100236484428035	0.454483011158984	0.115320795600176	0.119035188265725	0.102787164850264	0.108137355696816
UBXN11	3	0.0312942013830409	0.0334266996693163	0.67189942438213	0.0292126323443734	0.0851902420592786	0.148976800161861
RUNX3	4	0.0892541219231908	0.055663494877305	0.0409957584850005	0.730164744989009	0.042509792757053	0.0414120869684422
TCEA3	5	0.0461670337808168	0.0403663696386491	0.102767808566621	0.0400804123997378	0.61638298206936	0.154235393544815
MINOS1	6	0.0102619470590575	0.0100869290992149	0.0433853626927413	0.00930977139343241	0.0411705534562013	0.885785436299353
MFAP2	6	0.0471205538557927	0.0451150984869386	0.164567647346223	0.0423446513421356	0.231407499638887	0.469444549330023
SPATA21	6	0.029720162879012	0.0289836506549129	0.118079306899788	0.0268864593567661	0.125872931146889	0.670457489062632
ARHGEF19	2	0.114905396305089	0.34964313005789	0.144226269965843	0.132182193250905	0.125492120580661	0.133550889839612
C2H1orf64	6	0.0179146808966629	0.0176771928007704	0.0782177068968898	0.0162747650895339	0.0701095043004164	0.799806150015727
MRPL41	6	0.00948595470388808	0.00932760040625652	0.0402257171431448	0.00860690959807305	0.0379656166675939	0.894388201481044
LCNL1	6	0.0361962261812254	0.0361038717152508	0.174238700401408	0.0330085520211211	0.13279507842921	0.587657571251785
LOC101103463	3	0.0224661414643414	0.0241286885151546	0.769891882799113	0.0210096102422337	0.0600528233279398	0.102450853651218
FAM166A	6	0.0494885280977103	0.0471510082305125	0.167531409842809	0.0443930428941048	0.254457360762983	0.43697865017188
NOXA1	3	0.0306121823808066	0.032714203685744	0.679743945099362	0.0285805950891648	0.0831957429278614	0.145153330817061
EDF1	6	0.00981562114918221	0.0096500200963033	0.0415620215964733	0.00890545279455189	0.039331575792691	0.890735308570798
CCDC183	6	0.0527950894106912	0.0497793692367553	0.167831939393585	0.0471774344525562	0.303120955135011	0.379295212371401
TMEM141	3	0.037407393195867	0.0397458867765302	0.598104055902359	0.0348581499153943	0.103703531576633	0.186180982633217
SSNA1	6	0.0415747474786914	0.0417355357894205	0.213409565242034	0.0379988517440075	0.147227039473549	0.518054260272298
TPRN	5	0.0499248201905797	0.0455888223922445	0.134063537244475	0.0440790905135685	0.489895790339911	0.236447939319221
RPL7A	6	0.0484587215222353	0.0462752766423717	0.166423383927311	0.0435056167380838	0.243785878286096	0.451551122883902
EGFL7	6	0.0355568737125726	0.0345307129021753	0.136932293319093	0.0321181844956229	0.155302779209885	0.605559156360651
DNLZ	6	0.0266358045458024	0.0263832038144469	0.120218202493124	0.0242303442345027	0.101805266872614	0.70072717803951
SOHLH1	5	0.0471951722153861	0.0412303703463531	0.1047090461909	0.0409592730578836	0.609105661471303	0.156800476718174
ENDOG	6	0.0166828152263145	0.0163653171733933	0.0693906359682212	0.0151239949864122	0.0678318756779759	0.814605360967683
COQ4	6	0.0518168097586899	0.0490465651216147	0.168522525998763	0.0463695769490197	0.284935493551112	0.399309028620801
LCN2	6	0.0198659507982918	0.0196166065160768	0.0872685971070801	0.0180519974966859	0.0773972273090801	0.777799620772785
RPL12	6	0.0460216344018763	0.0441473449281658	0.162753914727795	0.041386000060259	0.222178303995338	0.483512801886565
HES6	6	0.0438155709815572	0.0441485638212631	0.234022750362614	0.0400988883951101	0.152158477973067	0.485755748466389
POMC	5	0.195006846615378	0.113020196613451	0.160136990398281	0.139757603245434	0.212529449530253	0.179548913597204
DRC1	6	0.0461923689626965	0.0467875011813562	0.261873722273713	0.0423510640286453	0.156216165622877	0.446579177930712
SLC30A3	5	0.0539110158775913	0.0468065928487792	0.116788075190969	0.0466729456416806	0.563621604265167	0.172199766175813
FAM179A	2	0.0983684107643496	0.500397776477906	0.0949391283840596	0.127035283000841	0.0882849604095738	0.0909744409632696
SNRPG	6	0.0232224632160796	0.0229631522604338	0.103257010920706	0.0211125294179342	0.089688492343198	0.739756351841648
OTX1	1	0.49671636387418	0.0835489532008771	0.0767113522371212	0.179875545350871	0.0837950964446044	0.0793526888923459
COMMD1	5	0.0540900770533575	0.0504691857203473	0.162129485039037	0.0481467644503968	0.354794342930686	0.330370144806175
DNAH6	3	0.0676406065102846	0.0773967527936903	0.422381543315485	0.0645460553577915	0.151740228695514	0.216294813327235
VAMP5	6	0.0276054541247907	0.0273585143165051	0.12519852094681	0.0251172563230418	0.10516477130876	0.689555482980093
C3H2orf68	2	0.0587248194198951	0.695900771070334	0.0598033465006722	0.0736732478320768	0.0549419269510887	0.0569558882259337
LOC101104471	4	0.162422396846103	0.222357348951281	0.115216372028743	0.273024128982504	0.11342539424288	0.113554358948489
PAX8	5	0.168162107626459	0.108252009532068	0.167176845843276	0.127279778686353	0.237043358531805	0.192085899780038
C3H2orf40	6	0.028366024215157	0.0276852592237292	0.113389157022686	0.0256688224549746	0.119452124664544	0.685438612418909
CLHC1	2	0.100416265505988	0.490732841783291	0.0965087129939043	0.129993725981606	0.0898271411259663	0.0925213126092436
CRIPT	2	0.0567510637157764	0.705927264103657	0.0578945937392196	0.0711337748986927	0.0531666845262914	0.0551266190163628
WDR78	3	0.0924706079635338	0.116247882180176	0.308247364912318	0.0907270258777434	0.173028886210369	0.21927823285586
RPL10	5	0.0540489062360981	0.0504828510769711	0.162919545780393	0.0481286679289585	0.349462681076255	0.334957347901324
LOC101110922	2	0.120241084700841	0.290106113890677	0.164871858806367	0.134584249915587	0.139678328172316	0.150518364514211
ACTG2	1	0.798634379860135	0.0337788827180519	0.0324897949090633	0.0652975225316438	0.0359837749098658	0.0338156450712407
SLC4A5	6	0.0492474613102143	0.0506281281566409	0.340851485047028	0.045383779104018	0.155391014531427	0.358498131850672
POLE4	3	0.0461285727000586	0.0508442972774288	0.568318794268353	0.0435027696027283	0.1139385989412	0.177266967210231
RPL31	6	0.00923050518476571	0.00907907463824122	0.0392369172213873	0.008376006864831	0.0368725519610242	0.897204944129751
LOC101112639	4	0.106192415394803	0.0647379644405136	0.0480196625979378	0.682648852600312	0.0498624008004809	0.0485387041659522
LOC101110664	6	0.0489418378296725	0.0501327284363311	0.321105176312169	0.0450463660365317	0.156934430696857	0.377839460688439
ANKRD39	3	0.0898520998309344	0.111394165025504	0.318299171334144	0.0878103144552677	0.171995524037305	0.220648725316845
FER1L5	5	0.0525309706992475	0.0483170890299199	0.146144741165398	0.0465076911751806	0.437942285542194	0.26855722238806
GPAT2	6	0.0507244938684999	0.0481756939349908	0.168383091918842	0.0454488176470177	0.269180189934851	0.418087712695799
PPP1R1A	3	0.0883693956025633	0.108754162444202	0.324145118797885	0.0861795753904452	0.171281760835799	0.221269986929106
ITGB7	4	0.159246738295065	0.136616099541792	0.0894948853399077	0.434208987901533	0.0909015135738726	0.0895317753478305
KRT2	3	0.0999848535939331	0.131907179982207	0.280899003170241	0.0994094689172556	0.174335847375888	0.213463646960475
LOC101112469	2	0.112588578743017	0.434543062769034	0.105071149634826	0.148331191918407	0.0984162256003046	0.101049791334411
GPD1	6	0.0313996712532241	0.0305886134482319	0.123743480773597	0.0283948521700639	0.134022449140383	0.6518509332145
ENDOU	2	0.104094456700845	0.429605052383216	0.121643398323378	0.122864615578881	0.107972437586159	0.113820039427522
SLC38A1	1	0.599470067724293	0.0669316573443785	0.0628156970274356	0.136564351906905	0.0690547697205917	0.065163456276396
YAF2	2	0.136665794464762	0.330728710777164	0.116728920736806	0.191314881471511	0.111300502129982	0.113261190419776
NDUFA4L2	3	0.0261577436795383	0.0280342028761128	0.729713569345971	0.0244448875931333	0.0704097105893681	0.121239885915877
RPS26	6	0.0427218316459532	0.041180367521486	0.156067512291654	0.0384861493736896	0.197915076058811	0.523629063108406
SARNP	3	0.0477679691125004	0.0498233655512243	0.429985781831293	0.0442376346103245	0.141879026423043	0.286306222471615
BLOC1S1	6	0.0272504395005953	0.027001213808811	0.123365704767021	0.0247924652280957	0.103939374218007	0.693650802477469
LOC101116302	6	0.0480569270449233	0.0459293021441635	0.165911297147696	0.0431578627821554	0.239915056948499	0.457029553932562
MB	3	0.0427685353064038	0.0451321086045514	0.524191190312299	0.039763168858711	0.12151016751438	0.226634829403655
IFT27	6	0.0416104640565894	0.0401647555223358	0.153466755708904	0.0375038309713773	0.190588733331354	0.536665460409439
PVALB	5	0.0578050955059196	0.0499792518429658	0.123273583718573	0.0499613789667461	0.538979296075757	0.180001393890038
TST	6	0.0406098866994011	0.0407113361182328	0.205535029367643	0.0370992454288811	0.144871685055443	0.531172817330399
IL2RB	4	0.11405108151391	0.0803359256508356	0.0568000666439479	0.633192694843535	0.0584481400990248	0.0571720912487464
LOC101116132	6	0.05347489738039	0.0502340847366413	0.166419666221259	0.0477193703564654	0.320859696351181	0.361292284954063
PLBD1	4	0.114965951410233	0.0811407357985324	0.0573288202504485	0.62987889698646	0.0589847254379607	0.0577008701163652
LOC101119517	4	0.24365898749837	0.107309696088308	0.086725441536775	0.382203224123942	0.0917024522754326	0.0884001984771719
LOC101119773	1	0.311019154610912	0.107294039960151	0.0909088424149975	0.300429650640859	0.0972088411472517	0.0931394712258285
LOC105613002	4	0.161214459150299	0.228416351177165	0.11598568425314	0.266259524796416	0.113932630195494	0.114191350427487
CLEC7A	2	0.154866028502168	0.256653174950073	0.118238993196945	0.239344176972573	0.11503182368229	0.115865802695951
GBP5	1	0.313824001519131	0.107113545587037	0.0909173250018258	0.297717705710442	0.0972606517955917	0.0931667703859723
EMG1	6	0.0480450385956382	0.0459190323444933	0.165895524646996	0.0431475617215309	0.239802702130254	0.457190140561087
LRRC23	3	0.11160814270547	0.165353778310248	0.239762237951706	0.114265821528079	0.170670429577077	0.19833958992742
PLEKHG6	5	0.0509740861453279	0.0466611773975533	0.138510046080243	0.045047473576303	0.471262903867398	0.247544312933175
LOC443297	6	0.0326764286465971	0.031804275041075	0.127926896989545	0.0295400375467755	0.140374389941366	0.637677971834641
SLC6A13	4	0.15796914972934	0.133784038015507	0.0881133008937408	0.442372049691528	0.0895757682095252	0.0881856934603588
NINJ2	3	0.0464996218128488	0.0512752508885541	0.565396934557115	0.0438587226345905	0.114716059551434	0.178253410555458
WNT5B	3	0.0298181873436753	0.0324110560106694	0.708143697326823	0.027994460573534	0.0767366455494451	0.124895953195853
CDC42EP1	6	0.0392677203074938	0.0392981390972534	0.195305725014977	0.0358514705205225	0.141406711817178	0.548870233242576
LGALS1	6	0.0492551758160846	0.0506444576856808	0.341775007508197	0.0453934653990716	0.155301970550954	0.357629923040012
POLR2F	6	0.0100598466254517	0.00988906700099131	0.0425588044234907	0.0091266838064207	0.0403385159649712	0.888027082178674
DMC1	1	0.362517386364982	0.104854583090843	0.114229538538839	0.165094463829913	0.13214167852132	0.121162349654104
CBX6	1	0.626376279268038	0.0624925945675591	0.0589000676133788	0.126262702532808	0.0648324047001328	0.0611359513180837
SYNGR1	5	0.179438908187251	0.110615040711581	0.164397423622986	0.132853551075356	0.225938528969799	0.186756547433027
RPS19BP1	3	0.044257739865899	0.0465826558145916	0.500527895995636	0.0411120473102546	0.126951442696344	0.240568218317275
TOB2	2	0.12133663346056	0.240844470272882	0.186766516742625	0.131820876011765	0.152251225188777	0.166980278323391
SMDT1	6	0.0486842809150918	0.0497775490541678	0.31127963375796	0.0447810731117111	0.157419161690948	0.388058301470121
NDUFA6	6	0.0439403702535552	0.0442846976087867	0.235295242215722	0.0402163905224231	0.152406678918435	0.483856620481078
LOC101105651	6	0.0537195639922213	0.0503723478471712	0.165478263648236	0.0479053470828842	0.329747289783002	0.352777187646486
RIBC2	3	0.0803159597787149	0.0955224850148573	0.358260414186361	0.0775459963896682	0.165799128635364	0.222556015995034
CDPF1	5	0.0538236258128481	0.0498580740569967	0.155241303965478	0.0477796648356109	0.394357992463568	0.298939338865499
MAPK12	5	0.0540416416496104	0.050197373639668	0.158123669432616	0.0480225938294513	0.378904140577664	0.310710580870991
LOC101116223	3	0.0295959356357503	0.0316503508069577	0.691326060034608	0.0276381848046342	0.0802439277541889	0.139545540963861
IQCA1	3	0.0267015612081386	0.0286077195489006	0.723713504706771	0.0249504205510127	0.0719513382303931	0.124075455754784
LOC101106517	2	0.0553780008489297	0.712912850380366	0.0565611674812484	0.0693708793775549	0.0519277448402276	0.0538493570716736
CALCR	2	0.0836642006934188	0.553078983887015	0.0921308596470692	0.101175423252627	0.0830522493652133	0.0868982831546562
GNG11	3	0.0455916722623596	0.04785350869882	0.477130391893267	0.0423117227367311	0.132151415428845	0.254961288979977
ABCA4	6	0.0526468439700812	0.0496726113282876	0.168010168171472	0.047056542852523	0.299976470865492	0.382637362812144
SCIN	4	0.264385887024451	0.108364631673151	0.0889263099155014	0.353171990145224	0.0943613490065728	0.0907898322350999
RWDD3	3	0.0245139193559164	0.0265633188184075	0.757400983801877	0.0229914748952421	0.0636904485824399	0.104839854546117
LOC105606567	6	0.0124107520066572	0.0121905918278904	0.0521728509694648	0.0112563972867235	0.0500208071139703	0.861948600795294
RP9	6	0.0143903939700564	0.0141833247753555	0.0622222686779648	0.0130677534315403	0.0567294389067459	0.839406820238337
PPP1R17	1	0.482157436153797	0.0865936917340323	0.0886563363948797	0.149254900302221	0.10022807299568	0.0931095624193902
NEUROD6	1	0.290923757605509	0.113070398286814	0.132350384977438	0.163646768411977	0.157817434222131	0.142191256496131
HOXA2	3	0.0852142243663452	0.103364749226295	0.337004355902488	0.0827547346135549	0.169455973000033	0.222205962891285
RAMP3	5	0.053333009143084	0.0492336518095948	0.151123245132937	0.0472827350616315	0.414827461233749	0.284199897619003
CADPS2	1	0.800045849703255	0.0335427209787982	0.0322693236510327	0.0648130865075776	0.0357418886033044	0.0335871305560319
IQUB	4	0.150954447254642	0.121139710295013	0.0815524254973097	0.481390347266527	0.0832049751738899	0.0817580945126188
NDUFA5	3	0.065739971189467	0.0748811884267282	0.433311397062262	0.0626441457553385	0.149072014933514	0.21435128263269
C4H7orf55	6	0.0535050219180311	0.0502522198253235	0.166322715004264	0.0477426658039098	0.321842617526795	0.360334759921676
KIAA1147	1	0.332932738109953	0.105622886108164	0.0906985384372265	0.280371831716894	0.0973088272058209	0.0930651784219418
ATP6V0E2	5	0.159045633287314	0.10592041133718	0.169132291841103	0.12242234189822	0.247080322903343	0.196398998732839
RARRES2	6	0.046268841032049	0.0468744816715104	0.26294031433595	0.0424241679583219	0.156317415083913	0.445174779918255
LOC101123290	4	0.157012810419706	0.131803602147596	0.0871275418706189	0.448206308155349	0.0886261948089449	0.0872235425977846
TMEM176B	5	0.117498963621111	0.089842078224793	0.171354279031027	0.0964456728396398	0.311625820627724	0.213233185655706
C5H5orf45	3	0.0342692498523141	0.0365188374597445	0.636883229515214	0.0319650228852555	0.0940383030415819	0.16632535724589
C5H1orf35	5	0.0471293414394142	0.0428201269131606	0.123578955765715	0.0415311084683102	0.532425179649785	0.212515287763615
NDUFA13	6	0.0377015494100783	0.0376632527964436	0.184216725195781	0.0343999156246351	0.137123194055172	0.56889536291789
DDX49	5	0.0594515939430142	0.0513056753842925	0.125893019121236	0.0513456448852292	0.528960459836901	0.183043606829327
COPE	3	0.045646008597462	0.0479045352825643	0.476116988374822	0.0423603668181586	0.13237190732657	0.255600193600423
CERS1	1	0.661055546836451	0.0569005156285671	0.0559904833333327	0.10513127612183	0.0624609879825295	0.0584611900972899
CRLF1	1	0.337672285547489	0.108099885274377	0.120221091906437	0.165810455698121	0.140228498165228	0.127967783408347
C5H19orf60	3	0.0491076147450373	0.0508285138419605	0.380203578109092	0.0453599489534689	0.150495631962091	0.324004712388349
UBA52	6	0.0404847313217066	0.0391291825809461	0.150679157864288	0.0365064638828758	0.183493189292876	0.549707275057307
KIAA1683	5	0.0225564936984171	0.0200233102022979	0.0533807865514837	0.019699479709652	0.800591444594654	0.0837484852434954
CCDC124	6	0.0463366301983832	0.0469517307040715	0.263898295599288	0.0424890160197916	0.156405169174058	0.443919158304407
RPL18A	6	0.0356422986110991	0.0346111908119196	0.137189462429362	0.0321945156077025	0.155760023224995	0.604602509314922
FAM129C	2	0.0486365842191351	0.744710322500046	0.0512939117365851	0.0599780122610049	0.0467352742933731	0.0486458949898558
PGLS	3	0.0466377865166991	0.0514358932617399	0.564312308680669	0.0439913120590269	0.115004613526185	0.178618085955681
USHBP1	3	0.0257426225986447	0.0275960614674056	0.734277856403739	0.0240588896014003	0.0692360034504025	0.119088566478408
KLF2	3	0.0493038503445944	0.0508251830419213	0.356324586325349	0.0454783333521686	0.153722143023186	0.344345903912781
LOC101107831	5	0.185501213515252	0.11166377889327	0.162783904749217	0.135650806622081	0.220477898350625	0.183922397869555
LOC101108705	5	0.0967957595848384	0.0781805051100227	0.164474664865428	0.0813537721367225	0.363955953802264	0.215239344500724
NDUFB7	6	0.0368955328095803	0.0357890536894772	0.140891265489486	0.0333133889468671	0.162578876163957	0.590531882900632
PODNL1	6	0.0391438472558738	0.037887690000626	0.147174174047507	0.035315734511742	0.175405890298821	0.565072663885431
LOC101103232	6	0.0480492884869323	0.0489681804669886	0.294025105075057	0.0441473024338441	0.157743505313584	0.407066618223594
WDR83	3	0.0316287801895723	0.0344192929314001	0.691675464841078	0.0297055861643103	0.0811068665988713	0.131464009274768
OLFM2	3	0.116931301374748	0.190299312771268	0.218146910742026	0.122280865129077	0.165212971706122	0.187128638276759
FDX1L	3	0.0540202516165938	0.0601731124153272	0.509128082029325	0.0511166658632772	0.129620054795043	0.195941833280434
LOC106991181	2	0.120824752800707	0.278874502258834	0.169369992465669	0.134404946485367	0.142483923545281	0.154041882444141
CNN1	1	0.463887181717376	0.088645109643692	0.0806173643361884	0.195733015743254	0.0878247055687704	0.0832926229907199
PET100	6	0.045670688276525	0.0461983458079393	0.254955986246711	0.0418536605299396	0.155466867074536	0.455854452064348
CD320	6	0.0425074497968197	0.0427333896110588	0.221535588224746	0.0388709159794664	0.149380104702811	0.504972551685099
PRAM1	5	0.0539004374742503	0.0467979095033629	0.116769916935365	0.0466639861616587	0.563690327432121	0.172177422493241
PIFO	3	0.0438796720040876	0.0462171254535167	0.506738735428014	0.0407704222046788	0.125539326097668	0.236854718812034
ALKBH7	6	0.0110972349742524	0.0109048037975615	0.0468055741146006	0.0100665124962286	0.0446068925764838	0.876518982040873
VMAC	6	0.0475009543309658	0.048305188267457	0.282740434065761	0.0436110320009836	0.157548678004158	0.420293713330675
NDUFA11	6	0.04689572875677	0.0449181108836217	0.164216244231665	0.0421488737257197	0.229458765517252	0.472362276884972
RPL36	6	0.0339488058667176	0.0330115603293868	0.131982294475147	0.0306798747019328	0.146857975590499	0.623519489036317
C5H19orf70	6	0.0149128604840999	0.0146372685236098	0.0623096137966144	0.0135221361873822	0.0604076117896047	0.834210509218689
PLIN5	6	0.0490275107489612	0.0502583251735556	0.325177810599666	0.0451368913047585	0.156675584701821	0.373723877471238
LOC101114610	6	0.0534515106855227	0.0502198361760343	0.16649203901168	0.0477012247016224	0.320113469953134	0.362021919472007
MRPL54	6	0.0409675279734514	0.0410900950510215	0.20839737025434	0.0374324237040084	0.145758888522475	0.526353694494703
SMIM24	6	0.016325461179287	0.0161003891893006	0.070954539358935	0.0148281907738409	0.0641077016442759	0.81768371785436
SLC39A3	2	0.121300340677112	0.239312260438131	0.18755420303075	0.131643902394886	0.152650979710747	0.167538313748375
DIRAS1	1	0.459987957559665	0.0892388818073158	0.0810569885762365	0.197709261521175	0.0882730664125838	0.0837338441230239
LSM7	6	0.0414247847001563	0.0415758445265959	0.212152883664934	0.0378588723994305	0.146869084747242	0.520118529961641
IRF1	4	0.0821236600560567	0.0547104786295445	0.0394346716851704	0.743248998465272	0.0407232859126336	0.0397589052513227
LOC101104062	3	0.0242471242336949	0.0262703617864271	0.759912942786036	0.0227401610578253	0.0630260792427352	0.103803330893281
CTXN3	1	0.626871480114812	0.0624106974216377	0.0588272306815443	0.126075978969179	0.0647536633406698	0.0610609494721565
WNT2B	4	0.0940600245996352	0.0582873467315635	0.0430147706100918	0.716557480104196	0.0446208528582124	0.0434595250963012
TPGS1	6	0.032442900783928	0.0322559226648277	0.151489194421714	0.0295521537525248	0.121259283124785	0.63300054525222
POLRMT	3	0.0464690571048219	0.0486682959432592	0.459985780567499	0.0430944232230584	0.135821126072214	0.265961317089147
C5H19orf24	5	0.0510526922548659	0.0467426000562609	0.138860318924105	0.0451204128574386	0.469774855742483	0.248449120164846
GAMT	6	0.0449290171464223	0.0431740750758781	0.160729714398056	0.0404289873832714	0.213647930121261	0.497090275875111
RPS15	6	0.036362446027708	0.0352886808904547	0.139333141606686	0.0328376771065206	0.159652264434721	0.59652578993391
ADAMTSL5	5	0.0460713801891798	0.0402858593181695	0.102586038797419	0.0399985961124483	0.617064065989126	0.153994059593657
LOC101119721	6	0.01433167229839	0.0140693219541554	0.0599672748063488	0.0129959728195686	0.0579845954515664	0.840651162669971
LOC101121420	6	0.0382161473283167	0.0370241622671049	0.144640409708094	0.0344903491115836	0.17001165286758	0.575617278717321
PCBD2	6	0.0479526120680773	0.0488495318779882	0.2918634609102	0.0440522140241253	0.157732508683278	0.409549672436332
SIL1	5	0.0654680216235774	0.056068680510384	0.13481407292847	0.0563691812408911	0.494422762943734	0.192857280752944
PFDN1	3	0.0471509382629235	0.0520333564787423	0.560300029821002	0.0444839784534283	0.116071793289904	0.179959903694
NDUFA2	6	0.0408463648276029	0.0409616661900731	0.207420560877468	0.0373195132398098	0.145460127899011	0.527991766966036
LOC106991158	2	0.118368361819427	0.315501498797688	0.155494461241472	0.13418418332689	0.133488123684425	0.142963371130099
