# Supplementary material for: Transcriptome Sequencing-Based Mining of Genes Associated With Pubertal Initiation in Dolang Sheep
Source: Front Genet. 2022 Mar 3;13:818810. doi: 10.3389/fgene.2022.818810 (PMC8928774; doi:10.3389/fgene.2022.818810)
Supplement: Supplementary file 2 [file DataSheet2.xlsx]

## Sheet: Sheet1
Gene Name	Sequence(5'-3')	Size（bp）
HOXA2	agaactgtggctctggccta	93
	ggcaggaatctgtggaaaaa
MYL2	gcgtgtgaacgtgaaaaatg	137
	atgcgttgagaatggtctcc
MB	caagcacaagatccctgtca	95
	catcagcaccgaagtctgaa
FOXJ1	tcggccatctacaaatggat	117
	aggcaccttgatgaagcact
LMX1A	cctctgaggacagcaaggac	94
	acttcaaacgaggccttgaa
Rarres2	caggtgaccagcgtagacaa	126
	gaccttgcagtctgctttcc
CKB	acaagaccttcctggtgtgg	124
	agcgtttcaatctgggtgag
TBX2	gagacaggttggaggacgac	128
	caccttgaagggaggaaaca
PFDN1	tcaatccaaggaggcaattc	109
	cttcacactccgctccagat
TTR	CGAATGTGGGTGTGAAGGT	112
	TTTGTCCTCTGTCGTGAGC
WISP1	TCCAAGACCATCAGCATCT	139
	TCTGGGTAGGAGTCCAAGTC
POMC	GGACCTCACCACGGAAAGTA	124
	TCTCTTCTTCCTCCTCCCGA
